# Supplementary material for: Genome‐wide patterns of homoeologous gene flow in allotetraploid coffee
Source: Appl Plant Sci. 2024 Jun 14;12(4):e11584. doi: 10.1002/aps3.11584 (PMC11342229; doi:10.1002/aps3.11584)
Supplement: Supplementary file 2 — Appendix S2. Orthologous gene groups in Coffea species. Orthogroups were inferred after running whole proteomes through OrthoFinder v2, then a combination of phylogenetic (PhyML v3.3) and syntenic (pSONIC v1) information was used to extract single‐copy orthologous gene groups from orthogroups. [file APS3-12-e11584-s008.xlsx]

## Sheet: Supplementary Appendix 2
Ortiz and Sharbrough—Applications in Plant Sciences 2024—Data Supplement S2
DOI 10.1002/aps3.11584
Appendix S2. Orthologous gene groups in Coffea species.
OGID1	G. jasminoides	C. eugenioides	C. arabica E	C. arabica C	C. canephora	CyMIRA Gene Category1
OG0	Gj1A18T89.1	LOC113754821_rna40348	LOC113730844_rna16635	LOC113723864_rna9752	CDP20316	NOT
OG1	Gj10X219T47.1	LOC113778130_rna26351	LOC113701501_rna54582	LOC113698422_rna51286	CDP04752	NOT
OG10	Gj9P1027T26.1	LOC113762720_rna5453	LOC113733474_rna16349	LOC113721717_rna9433	CDO99881	NOT
OG100	Gj2P427T3.1	LOC113755450_rna40938	LOC113732193_rna19169	LOC113727048_rna12022	CDP10343	NOT
OG1000	Gj10P123T1.1	LOC113778145_rna26944	LOC113701227_rna55174	LOC113698286_rna51978	CDP08411	NOT
OG1002	Gj10P280T27.1	LOC113778001_rna25478	LOC113702035_rna53626	LOC113699480_rna50458	CDP01765	NOT
OG1004	Gj10A191T64.1	LOC113778865_rna26473	LOC113700398_rna54697	LOC113697902_rna51412	CDP04673	MTNI
OG1005	Gj9A669T87.1	LOC113757328_rna42629	LOC113701659_rna52847	LOC113698655_rna49437	CDP02510	NOT
OG1007	Gj10P259T14.1	LOC113778803_rna25908	LOC113701599_rna53969	LOC113698685_rna50812	CDP01553	NOT
OG1008	Gj9A662T81.1	LOC113778115_rna24765	LOC113701128_rna52997	LOC113698056_rna49557	CDP02601	NOT
OG1009	Gj10A191T69.1	LOC113777735_rna26467	LOC113701556_rna54694	LOC113698755_rna51407	CDP04675	NOT
OG101	Gj7A349T50.1	LOC113749144_rna33566	LOC113712310_rna66638	LOC113713801_rna69462	CDP07496	NOT
OG1010	Gj4P128T8.1	LOC113778399_rna26143	LOC113702247_rna54362	LOC113699201_rna51128	CDP12859	NOT
OG1011	Gj10P243T16.1	LOC113777483_rna25890	LOC113701185_rna54005	LOC113698051_rna50828	CDP01538	NOT
OG1012	Gj2A176T26.1	LOC113762936_rna9380	LOC113729209_rna20215	LOC113727382_rna12893	CDP16009	NOT
OG1014	Gj10P284T12.1	LOC113778499_rna25416	LOC113702414_rna53553	LOC113700107_rna50389	CDP01811	MTNI
OG1015	Gj9P669T12.1	LOC113754535_rna39662	LOC113701850_rna52848	LOC113699074_rna49438	CDP02511	NOT
OG1016	Gj10A161T43.1	LOC113778388_rna26642	LOC113700392_rna54933	LOC113700098_rna51582	CDP04603	NOT
OG1017	Gj10X244T52.1	LOC113776782_rna25884	LOC113701200_rna53997	LOC113699518_rna50835	CDP01530	MTNI;PTNI
OG1020	Gj10A306T174.1	LOC113778318_rna24934	LOC113701986_rna53236	LOC113700112_rna49825	CDP02756	NOT
OG1021	Gj5P157T3.1	LOC113778382_rna26310	LOC113701286_rna54554	LOC113698989_rna51250	CDP12779	NOT
OG1023	Gj9A651T86.1	LOC113778550_rna24928	LOC113702238_rna53231	LOC113700037_rna49821	CDP02748	NOT
OG1024	Gj10X261T70.1	LOC113777969_rna25951	LOC113701288_rna53928	LOC113698245_rna50774	CDP01576	NOT
OG1025	Gj10P194T2.1	LOC113777725_rna26465	LOC113701604_rna54689	LOC113699144_rna51405	CDP04676	NOT
OG1027	Gj10A289T110.1	LOC113777500_rna25307	LOC113702299_rna53420	LOC113699964_rna50266	CDP01879	NOT
OG1028	Gj9A600T107.1	LOC113781655_rna28409	LOC113703470_rna56421	LOC113706605_rna59855	CDP07154	MTNI;PTNI
OG1029	Gj9A569T72.1	LOC113779728_rna30180	LOC113703289_rna58380	LOC113705426_rna61600	CDP09832	MTNI;PTNI
OG103	Gj7P94T12.1	LOC113770850_rna17599	LOC113743524_rna34353	LOC113689844_rna37553	CDP15734	NOT
OG1030	Gj9A581T46.1	LOC113781007_rna30011	LOC113702731_rna58165	LOC113706823_rna61491	CDP09965	NOT
OG1031	Gj9X535T11.1	LOC113779763_rna30608	LOC113704083_rna58919	LOC113707182_rna61993	CDP12208	NOT
OG1034	Gj9P551T12.1	LOC113780907_rna30430	LOC113705016_rna58694	LOC113706626_rna61836	CDP12087	NOT
OG1035	Gj9P553T5.1	LOC113779323_rna30398	LOC113702872_rna58656	LOC113705660_rna61840	CDP12068	NOT
OG1037	Gj9A382T64.1	LOC113781092_rna28927	LOC113703338_rna57226	LOC113706656_rna60351	CDP07886	NOT
OG1038	Gj9A467T22.1	LOC113779783_rna28702	LOC113704057_rna56779	LOC113706928_rna60156	CDP12452	NOT
OG104	Gj10A250T63.1	LOC113778256_rna25811	LOC113701021_rna54070	LOC113698195_rna50917	CDP01486	NOT
OG1040	Gj9X316T44.1	LOC113780720_rna29462	LOC113704874_rna57626	LOC113706105_rna60908	CDP16150	NOT
OG1042	Gj9A542T103.1	LOC113781639_rna30487	LOC113702917_rna58771	LOC113705627_rna61868	CDP12121	NOT
OG1045	Gj9X613T25.1	LOC113781302_rna29921	LOC113704068_rna58053	LOC113705247_rna61426	CDP10020	NOT
OG1046	Gj1P512T10.1	LOC113779312_rna28847	LOC113703556_rna57121	LOC113706681_rna60437	CDP18858	NOT
OG1047	Gj9A582T51.1	LOC113779566_rna29989	LOC113703989_rna58139	LOC113706629_rna61470	CDP09977	NOT
OG1048	Gj9A598T64.1	LOC113779172_rna28435	LOC113703096_rna56438	LOC113705642_rna59874	CDP07166	PTNI
OG1049	Gj9A613T84.1	LOC113779821_rna29918	LOC113703045_rna58050	LOC113705682_rna61391	CDP10022	MTNI;PTNI
OG105	Gj1P498T9.1	LOC113782924_rna31279	LOC113709237_rna64469	LOC113708941_rna62474	CDP04321	NOT
OG1050	Gj9P581T12.1	LOC113781008_rna30010	LOC113702732_rna58164	LOC113706824_rna61490	CDP09966	NOT
OG1052	Gj9A569T71.1	LOC113781643_rna30181	LOC113703123_rna58381	LOC113705427_rna61601	CDP09831	NOT
OG1054	Gj9A634T36.1	LOC113779685_rna27908	LOC113704240_rna56056	LOC113706997_rna59497	CDP13037	NOT
OG1055	Gj9P603T27.1	LOC113781542_rna28153	LOC113702902_rna56335	LOC113706502_rna59755	CDP14949	NOT
OG1057	Gj9A569T75.1	LOC113779841_rna30179	LOC113703014_rna58379	LOC113705556_rna61620	CDP09833	NOT
OG1059	Gj9A582T56.1	LOC113779565_rna29986	LOC113703757_rna58136	LOC113706628_rna61468	CDP09978	NOT
OG106	Gj3A313T94.1	LOC113765084_rna11454	LOC113738184_rna25758	LOC113735346_rna22411	CDO98975	MTNI;PTNI
OG1060	Gj9A640T36.1	LOC113781249_rna28005	LOC113703947_rna56165	LOC113706921_rna59600	CDP11672	NOT
OG1061	Gj9P297T18.1	LOC113779916_rna29631	LOC113702869_rna57803	LOC113707237_rna61100	CDP08187	MTI;PTI
OG1062	Gj9X323T91.1	LOC113780716_rna29421	LOC113704868_rna57585	LOC113706100_rna60864	CDP18484	NOT
OG1063	Gj9A311T72.1	LOC113779313_rna29506	LOC113704098_rna57667	LOC113707170_rna60961	CDP16167	NOT
OG1064	Gj9X540T37.1	LOC113781687_rna30517	LOC113705024_rna58810	LOC113706265_rna61927	CDP12139	NOT
OG1065	Gj9A626T70.1	LOC113779968_rna27759	LOC113703344_rna55924	LOC113706930_rna59378	CDP12937	NOT
OG1066	Gj9A581T49.1	LOC113780980_rna30003	LOC113704010_rna58157	LOC113707208_rna61484	CDP09969	MTI;PTI
OG1067	Gj9A541T43.1	LOC113781255_rna30496	LOC113703254_rna58783	LOC113707464_rna61905	CDP12125	NOT
OG1069	Gj9A624T39.1	LOC113781482_rna27728	LOC113703209_rna55893	LOC113706840_rna59343	CDP13415	NOT
OG107	Gj9A682T135.1	LOC113754368_rna39454	LOC113700407_rna52548	LOC113697895_rna49279	CDP19977	NOT
OG1071	Gj9X582T28.1	LOC113780931_rna29995	LOC113704362_rna58152	LOC113706668_rna61515	CDP09974	MTI
OG1072	Gj9A581T52.1	LOC113779778_rna30007	LOC113703000_rna58163	LOC113705582_rna61489	CDP09967	NOT
OG1073	Gj9X608T47.1	LOC113781603_rna28201	LOC113703721_rna56239	LOC113706443_rna59676	CDP11725	NOT
OG1077	Gj1A470T29.1	LOC113783832_rna31719	LOC113710478_rna65073	LOC113708179_rna63081	CDP17601	NOT
OG1078	Gj1A9T102.1	LOC113783308_rna31085	LOC113710399_rna64234	LOC113708589_rna62240	CDP04459	NOT
OG1079	Gj1P13T16.1	LOC113783524_rna31137	LOC113709268_rna64297	LOC113707715_rna62308	CDP04421	PTNI
OG108	Gj2A424T74.1	LOC113759454_rna8431	LOC113728844_rna19163	LOC113724147_rna12004	CDP07699	NOT
OG1080	Gj9A855T137.1	LOC113782803_rna32946	LOC113709536_rna66162	LOC113708909_rna64071	CDP14497	PTNI
OG1081	Gj1P13T8.1	LOC113771037_rna17336	LOC113710630_rna64289	LOC113709014_rna62295	CDP04429	NOT
OG1082	Gj2A314T18.1	LOC113762332_rna8909	LOC113732440_rna19686	LOC113727207_rna12376	CDP12565	NOT
OG1083	Gj1A13T80.1	LOC113782000_rna31130	LOC113710632_rna64292	LOC113709015_rna62297	CDP04427	NOT
OG1086	Gj1A497T96.1	LOC113783325_rna31253	LOC113709538_rna64426	LOC113707989_rna62445	CDP04336	NOT
OG1088	Gj1P530T8.1	LOC113782833_rna31689	LOC113709731_rna64808	LOC113708015_rna62858	CDP18202	NOT
OG109	Gj5P91T10.1	LOC113766492_rna544	LOC113698851_rna3726	LOC113706882_rna583	CDP11113	NOT
OG1090	Gj9A855T140.1	LOC113751543_rna39645	LOC113709534_rna66161	LOC113708908_rna64068	CDP14498	NOT
OG1091	Gj2A311T47.1	LOC113762361_rna8904	LOC113732443_rna19690	LOC113727216_rna12392	CDP12560	NOT
OG1092	Gj2A314T19.1	LOC113763689_rna8910	LOC113732439_rna19685	LOC113727212_rna12385	CDP12566	NOT
OG1095	Gj1X229T4.1	LOC113782682_rna32589	LOC113710442_rna65859	LOC113708676_rna63705	CDP20162	NOT
OG1096	Gj3P51T4.1	LOC113757384_rna42676	LOC113709341_rna65163	LOC113707786_rna63144	CDP12604	NOT
OG1098	Gj8P15T15.1	LOC113750662_rna35267	LOC113712037_rna68969	LOC113714408_rna71827	CDP11399	NOT
OG1099	Gj11A313T87.1	LOC113750786_rna35752	LOC113711631_rna68856	LOC113713455_rna71726	CDP18287	NOT
OG11	Gj9P1027T27.1	LOC113763790_rna5452	LOC113730694_rna16347	LOC113725689_rna9431	CDO99882	NOT
OG110	Gj1A31T29.1	LOC113756520_rna5779	LOC113728542_rna16679	LOC113723880_rna9808	CDO99668	NOT
OG1100	Gj8A47T17.1	LOC113749961_rna35969	LOC113712392_rna68725	LOC113714864_rna71591	CDP11965	NOT
OG1101	Gj5X364T25.1	LOC113748902_rna34004	LOC113712871_rna67190	LOC113714748_rna69913	CDP01191	MTNI;PTNI
OG1102	Gj8X397T20.1	LOC113749416_rna35484	LOC113711135_rna69176	LOC113713526_rna71991	CDP11500	NOT
OG1103	Gj8P70T11.1	LOC113750779_rna35732	LOC113711514_rna68616	LOC113714866_rna71458	CDP10998	NOT
OG1104	Gj8A64T97.1	LOC113748756_rna35922	LOC113712203_rna68673	LOC113715130_rna71500	CDP11930	MTNI;PTNI
OG1108	Gj9P972T19.1	LOC113750247_rna33723	LOC113711820_rna66827	LOC113713546_rna69629	CDP07606	NOT
OG1109	Gj11A322T71.1	LOC113749483_rna34578	LOC113712337_rna67782	LOC113714787_rna70530	CDP10738	NOT
OG1112	Gj8P355T14.1	LOC113748780_rna34632	LOC113711626_rna67635	LOC113715229_rna70493	CDP00890	NOT
OG1113	Gj8P18T14.1	LOC113749781_rna35285	LOC113712764_rna68946	LOC113713190_rna71799	CDP11385	MTI
OG1114	Gj8A381T120.1	LOC113750298_rna34248	LOC113711166_rna67400	LOC113715058_rna70200	CDP01048	NOT
OG1115	Gj8P132T2.1	LOC113748699_rna35237	LOC113712902_rna68383	LOC113714828_rna71199	CDP15807	MTNI;PTNI
OG1116	Gj8A384T83.1	LOC113749608_rna34211	LOC113712685_rna67345	LOC113714843_rna70150	CDP01074	NOT
OG1117	Gj8A71T50.1	LOC113750778_rna35731	LOC113711049_rna68615	LOC113713690_rna71456	CDP10997	NOT
OG112	Gj9A655T106.1	LOC113763772_rna6888	LOC113701579_rna53130	LOC113700185_rna49708	CDP02692	NOT
OG1120	Gj8P67T14.1	LOC113748905_rna35736	LOC113711993_rna68620	LOC113714339_rna71464	CDP11000	NOT
OG1124	Gj8A26T56.1	LOC113749629_rna35326	LOC113711638_rna68889	LOC113713539_rna71760	CDP18272	PTNI
OG1125	Gj9A964T109.1	LOC113749170_rna33412	LOC113711142_rna66483	LOC113713439_rna69317	CDP07396	NOT
OG1127	Gj8A159T39.1	LOC113749628_rna35165	LOC113712355_rna68348	LOC113713609_rna71165	CDP12442	NOT
OG1128	Gj9P971T9.1	LOC113750083_rna33748	LOC113712742_rna66891	LOC113714779_rna69668	CDP01381	NOT
OG113	Gj8A366T66.1	LOC113749633_rna34445	LOC113712722_rna67566	LOC113714692_rna70387	CDP00947	NOT
OG1132	Gj11A378T81.1	LOC113753263_rna37977	LOC113719557_rna77060	LOC113717236_rna73787	CDP00617	NOT
OG1134	Gj8A69T48.1	LOC113752540_rna37801	LOC113718674_rna76870	LOC113715786_rna73645	CDP00713	NOT
OG1135	Gj11A430T93.1	LOC113753903_rna39043	LOC113719111_rna77638	LOC113716795_rna74675	CDP13251	NOT
OG1136	Gj11A304T81.1	LOC113776029_rna20317	LOC113718742_rna76431	LOC113716442_rna73262	CDP05567	NOT
OG1137	Gj11P101T17.1	LOC113751572_rna36180	LOC113719070_rna75441	LOC113716828_rna72102	CDP16872	PTNI
OG1138	Gj11A195T46.1	LOC113751124_rna36694	LOC113719647_rna75776	LOC113715632_rna72775	CDP11021	NOT
OG1139	Gj11A306T81.1	LOC113783429_rna33133	LOC113719620_rna76398	LOC113717330_rna73238	CDP05558	NOT
OG1141	Gj11A200T54.1	LOC113752082_rna36799	LOC113718294_rna75821	LOC113715989_rna72818	CDP07961	NOT
OG1142	Gj11P422T17.1	LOC113753075_rna38665	LOC113719312_rna77451	LOC113717072_rna74569	CDP00180	NOT
OG1143	Gj11P347T14.1	LOC113753056_rna37632	LOC113719684_rna76709	LOC113715560_rna73473	CDP00828	NOT
OG1145	Gj5P96T12.1	LOC113753919_rna36176	LOC113719214_rna75442	LOC113716850_rna72097	CDP16871	NOT
OG1148	Gj11A304T83.1	LOC113752403_rna37422	LOC113719712_rna76419	LOC113715486_rna73257	CDP05563	NOT
OG115	Gj4A497T84.1	LOC113773373_rna22510	LOC113695854_rna46628	LOC113692757_rna42108	CDP02935	MTNI;PTNI
OG1150	Gj11P430T24.1	LOC113751099_rna39035	LOC113719282_rna77647	LOC113716979_rna74684	CDP13253	NOT
OG1151	Gj11A405T87.1	LOC113751770_rna38370	LOC113719232_rna77309	LOC113717187_rna74248	CDP00372	NOT
OG1152	Gj11A337T126.1	LOC113753564_rna37540	LOC113718018_rna76641	LOC113716357_rna73410	CDP16308	MTNI;PTNI
OG1154	Gj4A443T26.1	LOC113754112_rna38853	LOC113719067_rna77852	LOC113716741_rna74895	CDP13367	NOT
OG1155	Gj11A269T35.1	LOC113753526_rna37230	LOC113717859_rna76167	LOC113715570_rna73106	CDP05453	NOT
OG1157	Gj11A366T78.1	LOC113753102_rna37797	LOC113719438_rna76865	LOC113717029_rna73641	CDP00717	MTNI;PTNI
OG1158	Gj11P256T6.1	LOC113751539_rna37146	LOC113717769_rna76102	LOC113717284_rna73030	CDP05409	MTI
OG116	Gj9P130T16.1	LOC113770468_rna19838	LOC113688610_rna36572	LOC113690512_rna39688	CDP05733	NOT
OG1161	Gj11P319T15.1	LOC113751190_rna37456	LOC113719103_rna76473	LOC113716798_rna73291	CDP05591	NOT
OG1162	Gj11P45T5.1	LOC113751297_rna35999	LOC113719226_rna75182	LOC113717012_rna72344	CDP16989	MTI;PTI
OG1163	Gj11A405T88.1	LOC113754414_rna38372	LOC113719231_rna77310	LOC113716341_rna74249	CDP00371	NOT
OG1164	Gj4A326T7.1	LOC113774205_rna24082	LOC113695048_rna48108	LOC113691275_rna43688	CDP20249	NOT
OG1165	Gj3A270T24.1	LOC113778714_rna27410	LOC113702226_rna55305	LOC113699389_rna52055	CDP20252	NOT
OG1166	Gj11A108T34.1	LOC113752043_rna36642	LOC113717991_rna75685	LOC113715477_rna72692	CDP20258	NOT
OG1167	Gj11A107T7.1	LOC113753166_rna36641	LOC113717993_rna75684	LOC113715333_rna72693	CDP20257	MTNI;PTNI
OG1168	Gj7P119T6.1	LOC113772545_rna17701	LOC113743489_rna34456	LOC113688966_rna37678	CDP15750	PTNI
OG1169	Gj7A119T24.1	LOC113770722_rna17700	LOC113743488_rna34452	LOC113688965_rna37675	CDP15749	NOT
OG117	Gj4A420T97.1	LOC113774370_rna24347	LOC113696893_rna48440	LOC113693395_rna44099	CDP16134	NOT
OG1170	Gj1A7T70.1	LOC113783304_rna31053	LOC113709549_rna64191	LOC113707900_rna62200	CDP22118	NOT
OG1171	Gj8X377T25.1	LOC113750114_rna34301	LOC113712727_rna67447	LOC113714829_rna70252	CDP20283	NOT
OG1172	Gj8P377T14.1	LOC113749643_rna34298	LOC113711908_rna67445	LOC113713846_rna70250	CDP20281	NOT
OG1173	Gj9A762T84.1	LOC113764868_rna12049	LOC113736249_rna26171	LOC113734384_rna23124	CDP20298	MTNI;PTNI
OG1174	Gj1A297T17.1	LOC113783375_rna32306	LOC113710589_rna65564	LOC113709118_rna63507	CDP15789	NOT
OG1175	Gj1X308T8.1	LOC113779126_rna29769	LOC113709367_rna65523	LOC113705400_rna60069	CDP15785	NOT
OG1176	Gj5A272T41.1	LOC113779371_rna1068	LOC113689084_rna4649	LOC113713246_rna1104	CDP20327	NOT
OG1177	Gj11P382T11.1	LOC113753503_rna38025	LOC113717988_rna77107	LOC113716364_rna73830	CDP20334	NOT
OG1178	Gj7A335T59.1	LOC113769860_rna18532	LOC113743560_rna35282	LOC113689744_rna38279	CDP20341	NOT
OG1179	Gj9A313T34.1	LOC113781317_rna29477	LOC113702742_rna57643	LOC113705630_rna60920	CDP20360	MTI;PTI
OG118	Gj11A337T122.1	LOC113752454_rna37541	LOC113717574_rna76642	LOC113715358_rna73411	CDP16309	NOT
OG1180	Gj9A313T31.1	LOC113781319_rna29478	LOC113702743_rna57647	LOC113705631_rna60922	CDP20359	NOT
OG1181	Gj2A387T91.1	LOC113761255_rna10783	LOC113733222_rna21610	LOC113728106_rna14398	CDP20376	NOT
OG1182	Gj2A388T99.1	LOC113760352_rna10788	LOC113733226_rna21614	LOC113728111_rna14402	CDP20373	NOT
OG1183	Gj2X387T58.1	LOC113760351_rna10784	LOC113729505_rna21611	LOC113724709_rna14399	CDP20375	NOT
OG1184	Gj1A18T92.1	LOC113754044_rna5714	LOC113729737_rna16628	LOC113723756_rna9741	CDP20391	NOT
OG1185	Gj1A19T72.1	LOC113761988_rna5708	LOC113730837_rna16621	LOC113725851_rna9736	CDP20388	NOT
OG1186	Gj1X294T0.1	LOC113749824_rna35100	LOC113711106_rna68255	LOC113713422_rna71128	CDP20404	MTNI;PTNI
OG1187	Gj10A106T11.1	LOC113778374_rna27035	LOC113701598_rna55266	LOC113699227_rna52039	CDP20415	NOT
OG1188	Gj2P182T0.1	LOC113762255_rna9451	LOC113729219_rna20246	LOC113727383_rna12903	CDP20419	MTI;MTEC
OG1189	Gj9P1045T25.1	LOC113770728_rna17582	LOC113743493_rna34340	LOC113689840_rna37529	CDP20426	NOT
OG119	Gj1P3T18.1	LOC113783299_rna30982	LOC113709328_rna64126	LOC113707739_rna62124	CDP04527	NOT
OG1190	Gj1A359T32.1	LOC113783336_rna31980	LOC113709529_rna65405	LOC113707922_rna63377	CDP20448	NOT
OG1191	Gj11A180T27.1	LOC113754073_rna36660	LOC113719676_rna75706	LOC113715449_rna72727	CDP20455	NOT
OG1192	Gj6P39T20.1	LOC113769378_rna16812	LOC113741090_rna33892	LOC113739307_rna30581	CDP20460	NOT
OG1193	Gj9A804T97.1	LOC113769566_rna15544	LOC113742528_rna32449	LOC113739820_rna28990	CDP20474	PTNI
OG1194	Gj9P804T11.1	LOC113769564_rna15543	LOC113742527_rna32441	LOC113739819_rna28980	CDP20475	NOT
OG1195	Gj9A1028T120.1	LOC113761834_rna5437	LOC113730688_rna16336	LOC113725678_rna9412	CDP20484	PTNI
OG1196	Gj9X1028T90.1	LOC113761429_rna5436	LOC113730687_rna16335	LOC113725677_rna9411	CDP20483	NOT
OG1197	Gj9P202T6.1	LOC113762225_rna3317	LOC113712264_rna6585	LOC113731469_rna2468	CDP20488	NOT
OG1198	Gj9A202T93.1	LOC113762243_rna3319	LOC113712287_rna6583	LOC113731488_rna2466	CDP20487	NOT
OG1199	Gj2A491T24.1	LOC113761888_rna8797	LOC113732384_rna19544	LOC113727175_rna12310	CDP20507	NOT
OG12	Gj9A340T28.1	LOC113781294_rna29238	LOC113703681_rna57426	LOC113706933_rna60748	CDP04827	NOT
OG120	Gj1A3T72.1	LOC113783542_rna30981	LOC113710620_rna64125	LOC113707967_rna62123	CDP04528	NOT
OG1200	Gj9P587T12.1	LOC113780355_rna28602	LOC113703236_rna56952	LOC113706370_rna60056	CDP16592	NOT
OG1201	Gj9A5T94.1	LOC113776279_rna22241	LOC113695412_rna46450	LOC113691496_rna41799	CDP20541	NOT
OG1202	Gj5A94T21.1	LOC113753381_rna557	LOC113698962_rna3742	LOC113736999_rna594	CDP20550	NOT
OG1203	Gj9P1089T11.1	LOC113762400_rna4330	LOC113733399_rna15012	LOC113728276_rna8075	CDP20615	NOT
OG1204	Gj9X1088T82.1	LOC113762233_rna4333	LOC113729986_rna15015	LOC113724947_rna8078	CDP20612	NOT
OG1205	Gj9P1089T10.1	LOC113762404_rna4331	LOC113733400_rna15013	LOC113728277_rna8076	CDP20614	NOT
OG1206	Gj9P1089T12.1	LOC113763872_rna4329	LOC113729696_rna15011	LOC113721377_rna8074	CDP20616	NOT
OG1207	Gj11P316T3.1	LOC113749630_rna35781	LOC113712724_rna68828	LOC113714644_rna71708	CDP20617	NOT
OG1208	Gj9E899T6.1	LOC113761011_rna7338	LOC113731624_rna18092	LOC113726629_rna11228	CDP20628	NOT
OG1209	Gj9A899T75.1	LOC113762719_rna7340	LOC113731626_rna18094	LOC113726628_rna11226	CDP20626	NOT
OG121	Gj11P382T5.1	LOC113751487_rna38019	LOC113718823_rna77102	LOC113716417_rna73822	CDP00590	NOT
OG1210	Gj9P899T11.1	LOC113761291_rna7341	LOC113731627_rna18095	LOC113726627_rna11225	CDP20625	NOT
OG1211	Gj2A376T96.1	LOC113777417_rna27052	LOC113700985_rna55352	LOC113698806_rna52121	CDP20629	NOT
OG1212	Gj2A153T17.1	LOC113762902_rna9503	LOC113732605_rna20297	LOC113727402_rna12949	CDP20632	NOT
OG1213	Gj9A167T106.1	LOC113749365_rna2492	LOC113717011_rna7366	LOC113734022_rna2905	CDP20638	NOT
OG1214	Gj4A358T45.1	LOC113776388_rna24244	LOC113695117_rna48305	LOC113692006_rna43871	CDP20659	NOT
OG1215	Gj4X358T17.1	LOC113775415_rna24245	LOC113695373_rna48304	LOC113692091_rna43870	CDP20660	MTNI;PTNI
OG1216	Gj10P46T1.1	LOC113778857_rna27362	LOC113701960_rna55627	LOC113699133_rna52388	CDP17262	NOT
OG1217	Gj2A357T39.1	LOC113761723_rna7997	LOC113731982_rna18743	LOC113726850_rna11624	CDP20669	NOT
OG1218	Gj2P357T13.1	LOC113763393_rna7996	LOC113731981_rna18742	LOC113726849_rna11623	CDP20670	MTNI
OG1219	Gj2A357T38.1	LOC113762728_rna7998	LOC113731983_rna18749	LOC113726851_rna11630	CDP20668	NOT
OG122	Gj11A123T9.1	LOC113754036_rna36541	LOC113718001_rna75517	LOC113716362_rna72631	CDP19742	NOT
OG1220	Gj2P55T6.1	LOC113759847_rna9881	LOC113732731_rna20598	LOC113727526_rna13270	CDP20678	NOT
OG1221	Gj6P88T7.1	LOC113768250_rna16484	LOC113741656_rna33537	LOC113738755_rna30202	CDP20686	NOT
OG1222	Gj6X139T5.1	LOC113767389_rna16303	LOC113741788_rna33318	LOC113739084_rna29928	CDP17382	NOT
OG1223	Gj6A187T33.1	LOC113768708_rna16282	LOC113742014_rna33294	LOC113739514_rna29922	CDP17376	NOT
OG1224	Gj8P197T2.1	LOC113768311_rna16286	LOC113741728_rna33299	LOC113738655_rna29924	CDP17378	MTNI
OG1225	Gj6X139T2.1	LOC113768027_rna16304	LOC113741411_rna33319	LOC113738598_rna29929	CDP17383	NOT
OG1226	Gj6A185T57.1	LOC113769579_rna16277	LOC113743019_rna33289	LOC113740446_rna29937	CDP17375	NOT
OG1227	Gj6A187T34.1	LOC113769174_rna16283	LOC113740871_rna33296	LOC113739083_rna29923	CDP17377	NOT
OG1228	Gj1A23T97.1	LOC113783470_rna31184	LOC113709457_rna64350	LOC113708049_rna62367	CDP20703	NOT
OG1229	Gj9P263T5.1	LOC113778516_rna1827	LOC113705580_rna5409	LOC113726326_rna1635	CDP20718	NOT
OG123	Gj3A297T86.1	LOC113765585_rna11232	LOC113736526_rna25517	LOC113734231_rna22182	CDO98853	NOT
OG1230	Gj1X353T9.1	LOC113782775_rna32420	LOC113709253_rna65617	LOC113707670_rna63529	CDP17469	PTI
OG1231	Gj1A351T21.1	LOC113783477_rna32425	LOC113709689_rna65622	LOC113708060_rna63580	CDP17471	NOT
OG1232	Gj1A353T30.1	LOC113782999_rna32408	LOC113710203_rna65612	LOC113708579_rna63539	CDP17468	PTNI
OG1233	Gj8A327T46.1	LOC113750144_rna34611	LOC113710837_rna67812	LOC113713898_rna70562	CDP20722	MTNI;PTNI
OG1234	Gj6P84T13.1	LOC113768418_rna16561	LOC113741425_rna33601	LOC113738579_rna30298	CDP17501	NOT
OG1235	Gj6A82T29.1	LOC113767863_rna16573	LOC113741917_rna33630	LOC113740194_rna30283	CDP17494	NOT
OG1236	Gj7P169T5.1	LOC113770108_rna17846	LOC113743213_rna34624	LOC113691103_rna37816	CDP20736	NOT
OG1237	Gj3A273T7.1	LOC113764886_rna11057	LOC113738093_rna25313	LOC113736078_rna21993	CDP20749	NOT
OG1238	Gj3A274T34.1	LOC113765079_rna11059	LOC113738022_rna25314	LOC113735307_rna21994	CDP20748	NOT
OG1239	Gj11X371T26.1	LOC113753609_rna37892	LOC113719217_rna76989	LOC113692821_rna43496	CDP17647	MTI
OG124	Gj9A160T88.1	LOC113763945_rna2627	LOC113718072_rna7544	LOC113734991_rna3089	CDP17130	NOT
OG1240	Gj4A276T28.1	LOC113775304_rna23958	LOC113697398_rna48281	LOC113691287_rna43484	CDP17649	NOT
OG1241	Gj9A275T111.1	LOC113779372_rna27549	LOC113703755_rna55728	LOC113707038_rna59205	CDP20789	NOT
OG1242	Gj6A104T13.1	LOC113768203_rna16499	LOC113741354_rna33518	LOC113738575_rna30192	CDP17714	NOT
OG1243	Gj6P104T5.1	LOC113768008_rna16497	LOC113741688_rna33517	LOC113739167_rna30191	CDP17715	NOT
OG1244	Gj9P426T6.1	LOC113779636_rna28831	LOC113702715_rna57045	LOC113705230_rna60456	CDP17727	NOT
OG1245	Gj1P462T6.1	LOC113777622_rna25696	LOC113701306_rna54206	LOC113698331_rna51049	CDP20799	NOT
OG1246	Gj8A179T12.1	LOC113756339_rna41737	LOC113703059_rna56728	LOC113739882_rna3	CDP20804	NOT
OG1247	Gj9A27T73.1	LOC113773120_rna21820	LOC113695763_rna46076	LOC113693696_rna41338	CDP20806	PTNI
OG1248	Gj9A27T79.1	LOC113776059_rna21821	LOC113697384_rna46080	LOC113694135_rna41339	CDP20805	NOT
OG1249	Gj8A22T47.1	LOC113750111_rna35307	LOC113712800_rna68913	LOC113714897_rna71785	CDP20807	NOT
OG125	Gj9A258T81.1	LOC113781920_rna1904	LOC113689470_rna5494	LOC113726084_rna1688	CDP06934	NOT
OG1250	Gj2P210T2.1	LOC113751354_rna36731	LOC113732572_rna20176	LOC113727368_rna12844	CDP20813	NOT
OG1251	Gj6A174T22.1	LOC113768300_rna16381	LOC113742551_rna33386	LOC113740008_rna30055	CDP17842	NOT
OG1252	Gj9A419T11.1	LOC113779181_rna28783	LOC113704376_rna57082	LOC113705361_rna60525	CDP20833	NOT
OG1253	Gj9A418T6.1	LOC113779830_rna28784	LOC113702975_rna57079	LOC113705454_rna60523	CDP20834	NOT
OG1254	Gj2A255T23.1	LOC113760034_rna9589	LOC113729446_rna19922	LOC113723286_rna12619	CDP17929	NOT
OG1255	Gj8A388T79.1	LOC113749390_rna34190	LOC113711801_rna67281	LOC113714531_rna70066	CDP20861	MTNI;PTNI
OG1256	Gj8A388T80.1	LOC113749792_rna34191	LOC113711941_rna67280	LOC113713845_rna70065	CDP20862	NOT
OG1257	Gj8A388T78.1	LOC113748986_rna34189	LOC113712922_rna67282	LOC113714532_rna70067	CDP20860	NOT
OG1258	Gj1X200T2.1	LOC113783567_rna32729	LOC113709679_rna65976	LOC113708538_rna63820	CDP17941	NOT
OG1259	Gj2P459T7.1	LOC113763144_rna8647	LOC113732286_rna19356	LOC113727109_rna12172	CDP17949	NOT
OG126	Gj9A258T82.1	LOC113781478_rna1903	LOC113689462_rna5493	LOC113726020_rna1687	CDP06933	NOT
OG1260	Gj9A258T80.1	LOC113779997_rna1905	LOC113706056_rna5495	LOC113726669_rna1689	CDP20881	NOT
OG1261	Gj6P235T4.1	LOC113769126_rna16151	LOC113741552_rna33165	LOC113738756_rna29750	CDP20893	NOT
OG1262	Gj10A201T70.1	LOC113776698_rna26445	LOC113702272_rna54661	LOC113700176_rna51373	CDP20903	NOT
OG1263	Gj6P169T2.1	LOC113769595_rna16325	LOC113719541_rna75661	LOC113739941_rna29741	CDP18052	NOT
OG1264	Gj8A238T6.1	LOC113775757_rna24752	LOC113711814_rna68203	LOC113715152_rna70943	CDP18057	NOT
OG1265	Gj6A156T12.1	LOC113767302_rna16350	LOC113742990_rna33336	LOC113740414_rna30110	CDP18063	NOT
OG1266	Gj6A155T5.1	LOC113768023_rna16348	LOC113741482_rna33339	LOC113740067_rna30114	CDP18061	NOT
OG1267	Gj1P533T6.1	LOC113783428_rna30868	LOC113710299_rna64848	LOC113708815_rna62894	CDP20925	NOT
OG1268	Gj6A42T71.1	LOC113768584_rna16800	LOC113742978_rna33871	LOC113740344_rna30559	CDP20949	NOT
OG1269	Gj6A42T72.1	LOC113767616_rna16799	LOC113742743_rna33870	LOC113740305_rna30558	CDP20951	NOT
OG127	Gj2A390T72.1	LOC113763908_rna7397	LOC113733267_rna21689	LOC113728158_rna14484	CDP08730	NOT
OG1270	Gj6A113T35.1	LOC113768158_rna16452	LOC113742660_rna33498	LOC113740160_rna30178	CDP18113	NOT
OG1271	Gj10P133T5.1	LOC113778012_rna26847	LOC113700748_rna55116	LOC113698146_rna51841	CDP18136	NOT
OG1272	Gj9A534T46.1	LOC113779837_rna30611	LOC113702792_rna58923	LOC113705509_rna62029	CDP20969	NOT
OG1273	Gj9A535T30.1	LOC113781144_rna30609	LOC113702663_rna58920	LOC113705257_rna62027	CDP20971	NOT
OG1274	Gj9A534T47.1	LOC113780917_rna30610	LOC113705027_rna58922	LOC113706275_rna62028	CDP20970	NOT
OG1275	Gj7A168T21.1	LOC113770700_rna17844	LOC113688338_rna34621	LOC113690907_rna37810	CDP18259	MTI;PTI
OG1276	Gj7A165T31.1	LOC113771279_rna17837	LOC113743955_rna34614	LOC113689235_rna37800	CDP18263	NOT
OG1277	Gj7A168T20.1	LOC113770478_rna17843	LOC113688571_rna34620	LOC113691053_rna37809	CDP18260	NOT
OG1278	Gj7X166T1.1	LOC113770796_rna17842	LOC113688487_rna34619	LOC113691104_rna37805	CDP18261	NOT
OG1279	Gj7A165T32.1	LOC113770757_rna17838	LOC113743706_rna34615	LOC113689982_rna37801	CDP18262	NOT
OG128	Gj2X402T26.1	LOC113764118_rna8258	LOC113729695_rna18996	LOC113722907_rna11959	CDP09311	NOT
OG1280	Gj8A219T11.1	LOC113749793_rna35092	LOC113711827_rna68262	LOC113713694_rna71059	CDP18303	NOT
OG1281	Gj8P114T5.1	LOC113748774_rna35569	LOC113710932_rna68444	LOC113715122_rna71244	CDP18333	NOT
OG1282	Gj8P113T8.1	LOC113749076_rna35571	LOC113712926_rna68450	LOC113714963_rna71250	CDP18331	NOT
OG1283	Gj8A114T47.1	LOC113749018_rna35567	LOC113711943_rna68440	LOC113713584_rna71239	CDP18335	NOT
OG1284	Gj8A115T7.1	LOC113748626_rna35564	LOC113712799_rna68438	LOC113714847_rna71238	CDP18336	NOT
OG1285	Gj8P106T4.1	LOC113749522_rna35573	LOC113711815_rna68451	LOC113713608_rna71251	CDP18330	MTNI;PTNI
OG1286	Gj8A113T25.1	LOC113749668_rna35570	LOC113711974_rna68449	LOC113714307_rna71248	CDP18332	NOT
OG1287	Gj8A114T45.1	LOC113749019_rna35568	LOC113711944_rna68441	LOC113713585_rna71240	CDP18334	NOT
OG1288	Gj2A235T12.1	LOC113762359_rna9239	LOC113732544_rna20034	LOC113727314_rna12668	CDP18347	NOT
OG1289	Gj8P276T4.1	LOC113749312_rna34943	LOC113712240_rna68074	LOC113713794_rna70833	CDP18365	NOT
OG129	Gj11P368T11.1	LOC113754492_rna37825	LOC113717659_rna76905	LOC113715345_rna73665	CDP00697	NOT
OG1290	Gj10P114T4.1	LOC113778800_rna27067	LOC113702434_rna55361	LOC113700149_rna52125	CDP18410	NOT
OG1291	Gj9A721T71.1	LOC113765321_rna13243	LOC113736720_rna27301	LOC113734942_rna24394	CDP21043	NOT
OG1292	Gj9P321T11.1	LOC113779138_rna29439	LOC113702978_rna57611	LOC113705521_rna60892	CDP21058	NOT
OG1293	Gj2P189T4.1	LOC113751782_rna36735	LOC113732573_rna20180	LOC113727369_rna12848	CDP18460	MTNI;PTNI
OG1294	Gj8P307T11.1	LOC113750045_rna34814	LOC113713008_rna67932	LOC113713216_rna70675	CDP21067	PTNI
OG1295	Gj9A606T127.1	LOC113779860_rna28102	LOC113703300_rna56287	LOC113705684_rna59717	CDP21070	PTNI
OG1296	Gj8A175T29.1	LOC113750551_rna35041	LOC113711371_rna68178	LOC113714005_rna70896	CDP18472	NOT
OG1297	Gj5A310T60.1	LOC113763255_rna1530	LOC113703623_rna5002	LOC113724761_rna1321	CDP21074	NOT
OG1298	Gj4A257T6.1	LOC113758218_rna43442	LOC113695862_rna48035	LOC113692692_rna44486	CDP18503	NOT
OG1299	Gj1X263T4.1	LOC113782399_rna32434	LOC113709758_rna65638	LOC113708522_rna63558	CDP18512	NOT
OG13	Gj9A341T68.1	LOC113779971_rna29232	LOC113703400_rna57425	LOC113706523_rna60746	CDP04826	NOT
OG130	Gj2A385T105.1	LOC113760707_rna10738	LOC113733193_rna21552	LOC113728077_rna14343	CDP08802	NOT
OG1300	Gj9P882T13.1	LOC113761845_rna7034	LOC113731455_rna17796	LOC113726460_rna10923	CDP21104	NOT
OG1301	Gj4A251T4.1	LOC113758086_rna43334	LOC113697573_rna48029	LOC113694326_rna44412	CDP18530	NOT
OG1302	Gj9X398T40.1	LOC113779432_rna28895	LOC113702726_rna57188	LOC113705237_rna60386	CDP21112	NOT
OG1303	Gj1X320T4.1	LOC113782843_rna32333	LOC113710153_rna65519	LOC113714409_rna71069	CDP21114	NOT
OG1304	Gj6P336T6.1	LOC113768987_rna15713	LOC113741543_rna32640	LOC113738512_rna29142	CDP21120	NOT
OG1305	Gj9P403T2.1	LOC113780979_rna28876	LOC113704060_rna57164	LOC113706864_rna60405	CDP18610	NOT
OG1306	Gj9A406T28.1	LOC113779081_rna28870	LOC113704262_rna57152	LOC113707141_rna60416	CDP18608	MTNI;PTNI
OG1307	Gj9A405T12.1	LOC113779170_rna28871	LOC113703944_rna57156	LOC113707156_rna60412	CDP18609	NOT
OG1308	Gj2A223T16.1	LOC113762769_rna9268	LOC113732536_rna20005	LOC113727316_rna12679	CDP18621	NOT
OG1309	Gj9P99T21.1	LOC113776227_rna21139	LOC113697466_rna45639	LOC113694046_rna40670	CDP18626	NOT
OG131	Gj11A216T19.1	LOC113754109_rna36889	LOC113718866_rna75887	LOC113717378_rna72875	CDP07972	NOT
OG1310	Gj9X471T7.1	LOC113780411_rna28684	LOC113704603_rna56763	LOC113705853_rna60153	CDP18623	NOT
OG1311	Gj1A519T97.1	LOC113782695_rna31550	LOC113709710_rna64674	LOC113708054_rna62701	CDP21162	NOT
OG1312	Gj10A100T38.1	LOC113777473_rna27005	LOC113702380_rna55255	LOC113700036_rna52051	CDP18688	NOT
OG1313	Gj10P100T5.1	LOC113778061_rna27015	LOC113743370_rna34451	LOC113697901_rna52054	CDP18690	NOT
OG1314	Gj4A225T18.1	LOC113776042_rna23820	LOC113694866_rna47915	LOC113694127_rna44473	CDP18694	NOT
OG1315	Gj4A224T34.1	LOC113755287_rna40780	LOC113694834_rna47914	LOC113691616_rna44526	CDP18693	NOT
OG1316	Gj8A106T20.1	LOC113749474_rna35574	LOC113710882_rna68455	LOC113713300_rna71254	CDP21188	MTNI
OG1317	Gj5P94T4.1	LOC113760095_rna504	LOC113698984_rna3739	LOC113707268_rna586	CDP21205	NOT
OG1318	Gj2A202T22.1	LOC113762418_rna9326	LOC113732553_rna20075	LOC113724395_rna12804	CDP18815	NOT
OG1319	Gj5A354T7.1	LOC113772569_rna1716	LOC113694506_rna5152	LOC113741457_rna1478	CDP18828	NOT
OG132	Gj9A943T81.1	LOC113764061_rna10240	LOC113732950_rna21063	LOC113727782_rna13780	CDP18241	NOT
OG1320	Gj5P355T5.1	LOC113763740_rna1715	LOC113704243_rna5153	LOC113725475_rna1479	CDP18827	NOT
OG1321	Gj5A355T32.1	LOC113767994_rna1708	LOC113704279_rna5159	LOC113725507_rna1486	CDP18823	NOT
OG1322	Gj5A355T34.1	LOC113779289_rna1714	LOC113704250_rna5154	LOC113725484_rna1480	CDP18826	NOT
OG1323	Gj2P154T2.1	LOC113753943_rna9502	LOC113732604_rna20296	LOC113727401_rna12946	CDP18859	MTNI;PTNI
OG1324	Gj6A64T42.1	LOC113768574_rna16675	LOC113742567_rna33763	LOC113740265_rna30449	CDP21247	NOT
OG1325	Gj6A64T45.1	LOC113768455_rna16674	LOC113742568_rna33762	LOC113739410_rna30448	CDP21248	NOT
OG1326	Gj8P386T9.1	LOC113749544_rna34144	LOC113711886_rna67327	LOC113713501_rna70106	CDP21255	NOT
OG1327	Gj8A297T41.1	LOC113749110_rna34827	LOC113712554_rna67944	LOC113714928_rna70684	CDP18878	MTNI;PTNI
OG1328	Gj8A296T60.1	LOC113749511_rna34844	LOC113712986_rna67956	LOC113715110_rna70688	CDP18882	MTI;MTEC
OG1329	Gj8X296T12.1	LOC113749689_rna34845	LOC113712753_rna67957	LOC113714822_rna70689	CDP18883	NOT
OG133	Gj9A812T105.1	LOC113769571_rna14781	LOC113741530_rna31747	LOC113739634_rna28426	CDO98179	NOT
OG1330	Gj8A297T38.1	LOC113750463_rna34837	LOC113711729_rna67947	LOC113713921_rna70685	CDP18879	NOT
OG1331	Gj10A58T7.1	LOC113778492_rna27384	LOC113701908_rna55607	LOC113699114_rna52425	CDP18901	NOT
OG1332	Gj2A352T53.1	LOC113761537_rna8051	LOC113732011_rna18792	LOC113726881_rna11688	CDP21265	NOT
OG1333	Gj7X164T35.1	LOC113770519_rna17790	LOC113688115_rna34491	LOC113690598_rna37715	CDP18907	NOT
OG1334	Gj7A164T41.1	LOC113772305_rna17786	LOC113688579_rna34487	LOC113691054_rna37719	CDP18908	NOT
OG1335	Gj7X139T14.1	LOC113770914_rna17763	LOC113688081_rna34552	LOC113714542_rna71114	CDP18905	NOT
OG1336	Gj4A5T43.1	LOC113775384_rna24506	LOC113696979_rna48668	LOC113693960_rna44362	CDP21277	NOT
OG1337	Gj10P274T21.1	LOC113778308_rna25574	LOC113701813_rna53739	LOC113698812_rna50584	CDP21283	PTNI
OG1338	Gj10P274T22.1	LOC113778066_rna25573	LOC113701651_rna53736	LOC113699491_rna50581	CDP21282	NOT
OG1339	Gj8P177T1.1	LOC113757659_rna42930	LOC113712796_rna68236	LOC113715073_rna71086	CDP18952	NOT
OG134	Gj11A382T120.1	LOC113753480_rna38020	LOC113719412_rna77103	LOC113717179_rna73823	CDP00589	NOT
OG1340	Gj9X110T31.1	LOC113752013_rna36580	LOC113717944_rna75570	LOC113715785_rna72673	CDP18961	MTI
OG1341	Gj11P140T9.1	LOC113753073_rna36587	LOC113719523_rna75562	LOC113717212_rna72679	CDP18962	NOT
OG1342	Gj6P307T8.1	LOC113768554_rna15496	LOC113742709_rna32810	LOC113740263_rna29402	CDP21305	NOT
OG1343	Gj3A303T84.1	LOC113768800_rna16492	LOC113741779_rna33523	LOC113739491_rna30194	CDP19010	NOT
OG1344	Gj8P184T2.1	LOC113757176_rna42496	LOC113712190_rna68299	LOC113714439_rna71090	CDP19015	NOT
OG1345	Gj9A601T80.1	LOC113779438_rna28364	LOC113704285_rna56387	LOC113707383_rna59814	CDP19063	NOT
OG1346	Gj9P601T10.1	LOC113779104_rna28369	LOC113703086_rna56393	LOC113705581_rna59820	CDP19060	NOT
OG1347	Gj10P292T12.1	LOC113778242_rna25263	LOC113701652_rna53374	LOC113698726_rna50213	CDP21326	NOT
OG1348	Gj10A292T105.1	LOC113777893_rna25262	LOC113701653_rna53372	LOC113698727_rna50211	CDP21325	NOT
OG1349	Gj6A118T47.1	LOC113767435_rna16471	LOC113741421_rna33481	LOC113691788_rna44520	CDP19096	NOT
OG135	Gj9A297T101.1	LOC113781188_rna29627	LOC113702961_rna57800	LOC113705467_rna61093	CDP08185	MTNI;PTNI
OG1350	Gj6A118T45.1	LOC113768338_rna16470	LOC113742383_rna33483	LOC113693845_rna44518	CDP19097	NOT
OG1351	Gj6A182T16.1	LOC113754507_rna36157	LOC113740593_rna33472	LOC113738594_rna30060	CDP19107	MTNI;PTNI
OG1352	Gj7A158T13.1	LOC113772322_rna17776	LOC113688216_rna34517	LOC113690765_rna37733	CDP19109	PTNI
OG1353	Gj4P478T15.1	LOC113775947_rna22690	LOC113694781_rna46848	LOC113691279_rna42304	CDP21371	NOT
OG1354	Gj6A78T23.1	LOC113768459_rna16610	LOC113741836_rna33700	LOC113740314_rna30355	CDP19142	NOT
OG1356	Gj11P150T4.1	LOC113754450_rna36645	LOC113717994_rna75679	LOC113717311_rna72687	CDP19173	NOT
OG1357	Gj4A229T32.1	LOC113759164_rna44309	LOC113697447_rna48060	LOC113691383_rna44493	CDP19176	NOT
OG1358	Gj1A260T6.1	LOC113782877_rna32464	LOC113709344_rna65656	LOC113707703_rna63581	CDP19178	NOT
OG1359	Gj9A976T74.1	LOC113749762_rna33666	LOC113713021_rna66759	LOC113715194_rna69568	CDP21383	NOT
OG136	Gj9A16T111.1	LOC113773090_rna21982	LOC113696183_rna46252	LOC113691422_rna41523	CDP03266	NOT
OG1360	Gj8A43T47.1	LOC113767587_rna16365	LOC113742191_rna33405	LOC113727323_rna12707	CDP19186	NOT
OG1361	Gj9A175T68.1	LOC113749249_rna2768	LOC113715866_rna7166	LOC113732970_rna2736	CDP21388	NOT
OG1362	Gj9P493T1.1	LOC113758336_rna43562	LOC113703125_rna56648	LOC113738664_rna30158	CDP19211	NOT
OG1363	Gj9A1022T94.1	LOC113761297_rna5575	LOC113730760_rna16468	LOC113725760_rna9573	CDP21395	NOT
OG1364	Gj5A229T11.1	LOC113783475_rna998	LOC113701696_rna4524	LOC113720501_rna998	CDP19221	NOT
OG1365	Gj5A382T12.1	LOC113759822_rna9275	LOC113729704_rna20109	LOC113723766_rna12815	CDP19235	NOT
OG1366	Gj1A213T19.1	LOC113782913_rna32669	LOC113710752_rna65929	LOC113707632_rna63762	CDP21399	NOT
OG1367	Gj6X311T72.1	LOC113767797_rna15473	LOC113742241_rna32800	LOC113739865_rna29390	CDP21402	PTNI
OG1368	Gj6P54T9.1	LOC113767799_rna16714	LOC113742715_rna33791	LOC113740275_rna30481	CDP19256	NOT
OG1369	Gj6A58T65.1	LOC113769466_rna16713	LOC113741381_rna33790	LOC113739380_rna30480	CDP19257	NOT
OG137	Gj7P278T4.1	LOC113771503_rna18238	LOC113687762_rna34973	LOC113690158_rna38125	CDP16217	NOT
OG1370	Gj6A54T31.1	LOC113767801_rna16715	LOC113742716_rna33793	LOC113740276_rna30482	CDP19255	NOT
OG1371	Gj1A285T21.1	LOC113782836_rna32436	LOC113710300_rna65654	LOC113707769_rna63568	CDP19258	NOT
OG1372	Gj1A317T16.1	LOC113783075_rna32331	LOC113709510_rna65520	LOC113707717_rna63441	CDP19263	NOT
OG1373	Gj9A949T56.1	LOC113760247_rna10169	LOC113732901_rna20978	LOC113727732_rna13687	CDP21422	NOT
OG1374	Gj5A162T34.1	LOC113761868_rna849	LOC113700991_rna4324	LOC113716644_rna849	CDP19297	NOT
OG1375	Gj9A714T69.1	LOC113764803_rna13104	LOC113736664_rna27215	LOC113734892_rna24270	CDP19310	NOT
OG1376	Gj6X241T17.1	LOC113768212_rna16137	LOC113741606_rna33151	LOC113738777_rna30049	CDP19326	NOT
OG1377	Gj4X220T2.1	LOC113772904_rna23825	LOC113694515_rna47873	LOC113694284_rna44541	CDP19339	NOT
OG1378	Gju13932A0T9.1	LOC113749986_rna943	LOC113701348_rna4429	LOC113719509_rna975	CDP19340	NOT
OG1379	Gj9A150T96.1	LOC113770518_rna20277	LOC113737110_rna27561	LOC113689913_rna40156	CDP19344	MTNI
OG138	Gj11A43T45.1	LOC113751147_rna36006	LOC113719065_rna75195	LOC113716704_rna72332	CDP11649	NOT
OG1380	Gj9A150T99.1	LOC113770123_rna20283	LOC113736807_rna27556	LOC113690587_rna40161	CDP19346	PTNI
OG1381	Gj9A150T104.1	LOC113770640_rna20288	LOC113736806_rna27553	LOC113690982_rna40168	CDP19348	MTNI;PTNI
OG1382	Gj9A151T21.1	LOC113770055_rna20292	LOC113737611_rna27537	LOC113689670_rna40174	CDP19352	PTNI
OG1383	Gj9X1103T98.1	LOC113761809_rna4022	LOC113729801_rna14664	LOC113724771_rna7792	CDP21494	NOT
OG1384	Gj9A296T99.1	LOC113779868_rna29648	LOC113703269_rna57821	LOC113706372_rna61119	CDP19363	NOT
OG1385	Gj2P95T5.1	LOC113761802_rna9670	LOC113732662_rna20453	LOC113727465_rna13128	CDP21506	NOT
OG1387	Gj9P589T7.1	LOC113781500_rna28566	LOC113704381_rna56567	LOC113707206_rna59995	CDP19402	NOT
OG1388	Gj4A243T2.1	LOC113775739_rna23854	LOC113694777_rna48069	LOC113691449_rna44448	CDP19408	NOT
OG1389	Gj4P244T7.1	LOC113774061_rna23855	LOC113696131_rna48070	LOC113693582_rna44446	CDP19409	NOT
OG139	Gj10A273T115.1	LOC113778474_rna25606	LOC113701592_rna53775	LOC113698619_rna50626	CDP01681	NOT
OG1390	Gj8A388T81.1	LOC113749101_rna34192	LOC113712687_rna67279	LOC113714827_rna70064	CDP21533	NOT
OG1391	Gj8P215T7.1	LOC113749039_rna35099	LOC113711888_rna68259	LOC113713854_rna71108	CDP19435	NOT
OG1392	Gj10A305T62.1	LOC113778809_rna24974	LOC113701591_rna53274	LOC113698648_rna49863	CDP21560	NOT
OG1393	Gj9A586T31.1	LOC113770779_rna17549	LOC113703276_rna56718	LOC113706495_rna60106	CDP19456	NOT
OG1394	Gj9A721T75.1	LOC113766872_rna12747	LOC113736544_rna26933	LOC113734698_rna23833	CDP19474	NOT
OG1395	Gj9X938T52.1	LOC113761990_rna10287	LOC113732986_rna21151	LOC113727813_rna13842	CDP21599	NOT
OG1396	Gj9P1089T15.1	LOC113762979_rna4328	LOC113729985_rna15010	LOC113724945_rna8073	CDP21604	NOT
OG1397	Gj10A111T48.1	LOC113777642_rna27418	LOC113701723_rna55311	LOC113698771_rna52075	CDP19522	NOT
OG1398	Gj9A606T125.1	LOC113778422_rna27419	LOC113701468_rna55313	LOC113698556_rna52074	CDP19523	NOT
OG1399	Gj2P12T16.1	LOC113762677_rna10080	LOC113732859_rna20881	LOC113727649_rna13520	CDP19527	NOT
OG14	Gj10P213T9.1	LOC113778535_rna26334	LOC113702472_rna54572	LOC113700212_rna51268	CDP04768	NOT
OG140	Gj9A283T122.1	LOC113780805_rna29764	LOC113702893_rna57968	LOC113706424_rna61210	CDP08274	NOT
OG1400	Gj2P12T17.1	LOC113760448_rna10077	LOC113732857_rna20877	LOC113727646_rna13517	CDP19530	MTNI;PTNI
OG1401	Gj2P12T21.1	LOC113761489_rna10073	LOC113732853_rna20873	LOC113727641_rna13511	CDP19533	NOT
OG1402	Gj3A305T72.1	LOC113765501_rna11280	LOC113738119_rna25573	LOC113734868_rna22245	CDP19541	MTNI
OG1403	Gj3P305T12.1	LOC113764482_rna11278	LOC113738118_rna25572	LOC113733982_rna22244	CDP19540	NOT
OG1404	Gj3X304T109.1	LOC113765075_rna11276	LOC113736703_rna25569	LOC113733979_rna22241	CDP19537	NOT
OG1405	Gj3A304T122.1	LOC113764474_rna11272	LOC113736705_rna25565	LOC113733978_rna22236	CDP19534	NOT
OG1406	Gj3X305T25.1	LOC113764943_rna11283	LOC113737884_rna25577	LOC113735333_rna22250	CDP19543	NOT
OG1407	Gj3X304T110.1	LOC113765121_rna11277	LOC113738117_rna25570	LOC113733980_rna22242	CDP19538	NOT
OG1408	Gj3A305T73.1	LOC113765600_rna11281	LOC113737025_rna25575	LOC113734153_rna22247	CDP19542	NOT
OG1409	Gj4A375T5.1	LOC113775700_rna24238	LOC113696967_rna48316	LOC113693954_rna43877	CDP19560	NOT
OG141	Gj9P283T22.1	LOC113779026_rna29765	LOC113703453_rna57969	LOC113706320_rna61211	CDP08275	NOT
OG1410	Gj4A374T11.1	LOC113774812_rna24235	LOC113697363_rna48317	LOC113694070_rna43880	CDP19559	NOT
OG1411	Gj9X990T53.1	LOC113748643_rna33830	LOC113711875_rna66983	LOC113713698_rna69777	CDP21675	NOT
OG1412	Gj4A158T28.1	LOC113776117_rna23608	LOC113696075_rna47660	LOC113693077_rna43255	CDP19596	NOT
OG1413	Gj8A370T85.1	LOC113749978_rna34378	LOC113712270_rna67523	LOC113714667_rna70334	CDP21676	NOT
OG1414	Gj7X335T57.1	LOC113771661_rna18531	LOC113687481_rna35281	LOC113689439_rna38278	CDP21677	NOT
OG1415	Gj1P238T3.1	LOC113781976_rna32521	LOC113709279_rna65798	LOC113707727_rna63657	CDP19613	NOT
OG1416	Gj9A682T140.1	LOC113751658_rna39447	LOC113702068_rna52540	LOC113698557_rna49273	CDP21681	NOT
OG1417	Gj9X860T26.1	LOC113782929_rna32843	LOC113710416_rna66044	LOC113708863_rna63988	CDP21685	NOT
OG1418	Gj9A482T8.1	LOC113755204_rna40706	LOC113704354_rna56807	LOC113705841_rna60130	CDP19648	NOT
OG1419	Gj1P394T7.1	LOC113782878_rna31957	LOC113709693_rna65377	LOC113708632_rna63357	CDP19649	NOT
OG142	Gj8A66T112.1	LOC113748921_rna35907	LOC113712111_rna68644	LOC113714870_rna71486	CDP11916	NOT
OG1420	Gj3A274T35.1	LOC113766839_rna11060	LOC113738024_rna25315	LOC113733850_rna21995	CDP21714	NOT
OG1421	Gj4A231T7.1	LOC113758898_rna44069	LOC113695877_rna48062	LOC113692648_rna44483	CDP19662	NOT
OG1422	Gj1P49T11.1	LOC113756658_rna5900	LOC113728551_rna16786	LOC113723887_rna9925	CDP19682	NOT
OG1423	Gj1A49T47.1	LOC113763944_rna5899	LOC113730928_rna16785	LOC113725950_rna9924	CDP19683	NOT
OG1424	Gj1P49T13.1	LOC113762323_rna5897	LOC113730927_rna16783	LOC113725949_rna9923	CDP19685	NOT
OG1425	Gj9A774T67.1	LOC113768762_rna15232	LOC113741573_rna32167	LOC113738679_rna28767	CDP19697	NOT
OG1426	Gj1A34T62.1	LOC113763414_rna5800	LOC113730878_rna16701	LOC113725893_rna9823	CDP19718	NOT
OG1427	Gj1P34T16.1	LOC113760690_rna5802	LOC113730881_rna16703	LOC113725895_rna9825	CDP19719	NOT
OG1428	Gj1A355T8.1	LOC113782689_rna32385	LOC113709453_rna65598	LOC113707868_rna63545	CDP19729	NOT
OG1429	Gj8A377T58.1	LOC113750309_rna34297	LOC113711175_rna67444	LOC113713739_rna70249	CDP21764	NOT
OG143	Gj8A66T113.1	LOC113750833_rna35906	LOC113711523_rna68643	LOC113713831_rna71484	CDP11915	NOT
OG1430	Gj10P149T9.1	LOC113777649_rna26671	LOC113701805_rna54957	LOC113699403_rna51636	CDP19746	NOT
OG1431	Gj2P379T14.1	LOC113761502_rna10618	LOC113733130_rna21425	LOC113728012_rna14219	CDP19751	NOT
OG1432	Gj9A785T59.1	LOC113767805_rna15074	LOC113742703_rna31975	LOC113739689_rna28668	CDP19764	NOT
OG1433	Gj9A785T61.1	LOC113767804_rna15072	LOC113742702_rna31974	LOC113739688_rna28665	CDP19763	NOT
OG1434	Gj4A440T42.1	LOC113774706_rna24604	LOC113695841_rna48548	LOC113692726_rna44220	CDP12495	NOT
OG1435	Gj4A433T15.1	LOC113774719_rna24683	LOC113697347_rna48503	LOC113693898_rna44172	CDP12523	NOT
OG1436	Gj4A439T70.1	LOC113774708_rna24602	LOC113695843_rna48550	LOC113691821_rna44222	CDP12493	NOT
OG1437	Gj4A438T81.1	LOC113775380_rna24585	LOC113695055_rna48568	LOC113691927_rna44249	CDP12483	NOT
OG1438	Gj4A439T72.1	LOC113775667_rna24586	LOC113696259_rna48564	LOC113693876_rna44244	CDP12484	NOT
OG1439	Gj4A439T71.1	LOC113774707_rna24603	LOC113695842_rna48549	LOC113692727_rna44221	CDP12494	NOT
OG144	Gj2X498T59.1	LOC113777063_rna26773	LOC113687295_rna34844	LOC113689086_rna37438	CDP16895	NOT
OG1440	Gj4X412T30.1	LOC113773332_rna24737	LOC113694762_rna48498	LOC113691303_rna44164	CDP12525	MTI;MTEC
OG1441	Gj4P439T6.1	LOC113775395_rna24590	LOC113695276_rna48562	LOC113692055_rna44235	CDP12486	NOT
OG1442	Gj4A434T37.1	LOC113775284_rna24709	LOC113697184_rna48521	LOC113693977_rna44188	CDP12512	NOT
OG1443	Gj4A439T73.1	LOC113773198_rna24601	LOC113695110_rna48551	LOC113691649_rna44223	CDP12492	PTI
OG1444	Gj4A448T25.1	LOC113775719_rna24706	LOC113695254_rna48535	LOC113692402_rna44198	CDP12505	NOT
OG1445	Gj4A438T83.1	LOC113773136_rna24584	LOC113695314_rna48572	LOC113692820_rna44250	CDP12480	NOT
OG1446	Gj4A443T28.1	LOC113773079_rna24611	LOC113696174_rna48540	LOC113693854_rna44208	CDP12501	NOT
OG1447	Gj4A447T79.1	LOC113774465_rna24705	LOC113696932_rna48536	LOC113693432_rna44200	CDP12504	NOT
OG1448	Gj4A439T67.1	LOC113774425_rna24596	LOC113696938_rna48556	LOC113693438_rna44227	CDP12489	NOT
OG1449	Gj4A440T39.1	LOC113775050_rna24605	LOC113697272_rna48547	LOC113694050_rna44218	CDP12496	NOT
OG145	Gj4P33T9.1	LOC113751522_rna36050	LOC113717780_rna75160	LOC113715780_rna72365	CDP22094	NOT
OG1450	Gj11X380T64.1	LOC113752942_rna37990	LOC113717979_rna77072	LOC113716217_rna73793	CDP19776	NOT
OG1451	Gj9E1086T10.1	LOC113753953_rna4391	LOC113730031_rna15089	LOC113724992_rna8159	CDP21817	NOT
OG1452	Gj1P322T9.1	LOC113757295_rna42595	LOC113709239_rna65517	LOC113708934_rna63429	CDP19802	MTNI;PTNI
OG1453	Gj2X403T50.1	LOC113755778_rna8275	LOC113729582_rna19015	LOC113722934_rna11981	CDP19806	NOT
OG1454	Gj2A403T53.1	LOC113761787_rna8276	LOC113732118_rna19016	LOC113727036_rna11982	CDP19805	NOT
OG1455	Gj2P403T13.1	LOC113759399_rna8274	LOC113729690_rna19014	LOC113724139_rna11980	CDP19808	NOT
OG1456	Gj9P494T1.1	LOC113758725_rna43903	LOC113703687_rna56619	LOC113714526_rna71096	CDP19816	NOT
OG1457	Gj9P585T11.1	LOC113759192_rna44334	LOC113704584_rna56725	LOC113699940_rna52427	CDP19818	NOT
OG1458	Gj1A197T57.1	LOC113783178_rna32734	LOC113709221_rna65979	LOC113709093_rna63824	CDP19824	NOT
OG1459	Gj1A197T54.1	LOC113782915_rna32736	LOC113710286_rna65981	LOC113708557_rna63826	CDP19826	MTNI;PTNI
OG146	Gj7P354T19.1	LOC113770284_rna18672	LOC113743546_rna35405	LOC113690026_rna38411	CDP20444	NOT
OG1460	Gj3A30T120.1	LOC113765442_rna13524	LOC113737234_rna27932	LOC113735163_rna25022	CDP21857	NOT
OG1461	Gj9A237T76.1	LOC113762189_rna2174	LOC113707950_rna5833	LOC113727706_rna1858	CDP19830	NOT
OG1462	Gj2A29T51.1	LOC113761205_rna10011	LOC113732799_rna20788	LOC113727594_rna13433	CDP19875	NOT
OG1463	Gj2A30T13.1	LOC113761796_rna10010	LOC113732798_rna20787	LOC113727593_rna13432	CDP19876	NOT
OG1464	Gj11A436T117.1	LOC113751098_rna38918	LOC113717935_rna77786	LOC113715733_rna74813	CDP19899	NOT
OG1465	Gj11A437T87.1	LOC113751161_rna38910	LOC113719587_rna77798	LOC113717183_rna74825	CDP19896	NOT
OG1466	Gj4A506T55.1	LOC113775430_rna22383	LOC113695429_rna46524	LOC113692462_rna41979	CDP19937	NOT
OG1467	Gj2P365T8.1	LOC113761810_rna7897	LOC113731780_rna18356	LOC113726804_rna11542	CDP19939	NOT
OG1468	Gj2X365T14.1	LOC113762224_rna7899	LOC113731777_rna18354	LOC113726806_rna11544	CDP19941	NOT
OG1469	Gj9P134T20.1	LOC113762694_rna7896	LOC113731781_rna18358	LOC113724061_rna11541	CDP19938	NOT
OG147	Gj7P354T14.1	LOC113760653_rna8526	LOC113743544_rna35397	LOC113738781_rna29861	CDP16410	NOT
OG1470	Gj9A62T84.1	LOC113776129_rna20534	LOC113694579_rna44750	LOC113694040_rna40264	CDP19945	NOT
OG1471	Gj9A62T83.1	LOC113775981_rna20538	LOC113695690_rna44752	LOC113692529_rna40267	CDP19942	NOT
OG1472	Gj9A62T86.1	LOC113776524_rna20536	LOC113695596_rna44751	LOC113692054_rna40266	CDP19943	NOT
OG1473	Gj9A682T138.1	LOC113754076_rna39452	LOC113702455_rna52545	LOC113698735_rna49277	CDP19975	NOT
OG1474	Gj9A682T136.1	LOC113754367_rna39453	LOC113702447_rna52547	LOC113700162_rna49278	CDP19976	NOT
OG1475	Gj9A682T139.1	LOC113754532_rna39451	LOC113700715_rna52544	LOC113697962_rna49276	CDP19974	NOT
OG1476	Gj10A285T125.1	LOC113778163_rna25400	LOC113701606_rna53534	LOC113700175_rna50372	CDP19985	NOT
OG1477	Gj9A963T84.1	LOC113770247_rna17066	LOC113743859_rna34426	LOC113727537_rna13304	CDP19995	NOT
OG1478	Gj9X739T113.1	LOC113766837_rna12433	LOC113737856_rna26595	LOC113735541_rna23508	CDP20006	NOT
OG1479	Gj4A22T105.1	LOC113772892_rna22907	LOC113694883_rna47054	LOC113691778_rna42520	CDP20024	NOT
OG148	Gj10P42T2.1	LOC113777837_rna27354	LOC113701265_rna55545	LOC113699920_rna52378	CDP20889	NOT
OG1480	Gj4A22T96.1	LOC113773712_rna22908	LOC113696435_rna47055	LOC113693015_rna42521	CDP20023	NOT
OG1481	Gj4A22T95.1	LOC113775026_rna22906	LOC113696249_rna47052	LOC113693654_rna42518	CDP20025	NOT
OG1482	Gj4P22T15.1	LOC113772894_rna22913	LOC113694681_rna47062	LOC113693667_rna42527	CDP20020	MTNI;PTNI
OG1483	Gj4A22T106.1	LOC113772891_rna22909	LOC113696108_rna47057	LOC113692866_rna42522	CDP20022	NOT
OG1484	Gj10P147T7.1	LOC113778279_rna26687	LOC113700702_rna55004	LOC113697936_rna51645	CDP20036	MTNI;PTNI
OG1485	Gj1A461T32.1	LOC113778512_rna25694	LOC113701664_rna54208	LOC113698791_rna51052	CDP20038	NOT
OG1486	Gj10P61T3.1	LOC113778055_rna27111	LOC113701022_rna55396	LOC113698066_rna52154	CDP20041	NOT
OG1487	Gj10P61T1.1	LOC113777223_rna27112	LOC113701245_rna55397	LOC113699819_rna52155	CDP20040	NOT
OG1488	Gj6A278T87.1	LOC113767613_rna16032	LOC113742831_rna33025	LOC113739904_rna29630	CDP20054	NOT
OG1489	Gj10P113T1.1	LOC113777604_rna27069	LOC113701617_rna55364	LOC113698813_rna52126	CDP14586	NOT
OG149	Gj8P385T16.1	LOC113749751_rna34139	LOC113712053_rna67328	LOC113714303_rna70111	CDP21256	NOT
OG1490	Gj3A238T25.1	LOC113778447_rna27084	LOC113701274_rna55369	LOC113698227_rna52132	CDP14592	NOT
OG1491	Gj10A113T15.1	LOC113777732_rna27070	LOC113702186_rna55365	LOC113699122_rna52127	CDP14587	NOT
OG1492	Gj6P58T7.1	LOC113769343_rna16711	LOC113741061_rna33789	LOC113739277_rna30474	CDP20091	NOT
OG1493	Gj9A54T114.1	LOC113775699_rna21050	LOC113694823_rna45729	LOC113691650_rna40751	CDP20110	MTNI;PTNI
OG1494	Gj2P25T11.1	LOC113761750_rna10025	LOC113732806_rna20800	LOC113727603_rna13453	CDP20121	NOT
OG1495	Gj2A26T19.1	LOC113762589_rna10022	LOC113732803_rna20798	LOC113727602_rna13449	CDP20119	NOT
OG1496	Gj10A305T64.1	LOC113776705_rna24970	LOC113701240_rna53270	LOC113698165_rna49860	CDP20139	PTI;PTEC
OG1497	Gj10A305T66.1	LOC113778174_rna24973	LOC113702074_rna53273	LOC113699059_rna49862	CDP20141	NOT
OG1498	Gj2A198T36.1	LOC113782928_rna32661	LOC113710595_rna65925	LOC113709107_rna63754	CDP20172	NOT
OG1499	Gj7P134T1.1	LOC113770822_rna17756	LOC113688412_rna34540	LOC113690850_rna37706	CDP20179	NOT
OG15	Gj8A11T59.1	LOC113748800_rna35374	LOC113712462_rna69017	LOC113715158_rna71882	CDP11416	NOT
OG150	Gj11A353T63.1	LOC113753751_rna37686	LOC113719306_rna76752	LOC113716835_rna73510	CDP21429	NOT
OG1500	Gj9P971T24.1	LOC113748817_rna33735	LOC113711802_rna66857	LOC113713733_rna69634	CDP20186	NOT
OG1501	Gj10P263T18.1	LOC113777591_rna25978	LOC113702195_rna53904	LOC113700006_rna50754	CDP20209	NOT
OG1502	Gj10A263T99.1	LOC113777590_rna25975	LOC113702194_rna53905	LOC113700005_rna50755	CDP20210	NOT
OG1503	Gj9A154T80.1	LOC113750543_rna3917	LOC113718914_rna7674	LOC113735848_rna3236	CDP17052	NOT
OG1505	Gj9A196T72.1	LOC113750707_rna3201	LOC113713129_rna6721	LOC113732341_rna2617	CDP03957	NOT
OG1506	Gj9P167T18.1	LOC113752067_rna2475	LOC113717105_rna7382	LOC113734127_rna2922	CDP03577	MTI
OG1507	Gj9A200T83.1	LOC113762947_rna3297	LOC113712386_rna6609	LOC113731611_rna2499	CDP04026	NOT
OG1509	Gj9A196T79.1	LOC113762567_rna3208	LOC113713070_rna6715	LOC113732296_rna2610	CDP03962	NOT
OG151	Gj9P214T15.1	LOC113774523_rna3544	LOC113710684_rna6321	LOC113730159_rna2228	CDP09152	NOT
OG1510	Gj9A233T62.1	LOC113780240_rna2216	LOC113708240_rna5878	LOC113727919_rna1887	CDP07140	NOT
OG1511	Gj9A164T107.1	LOC113761652_rna2426	LOC113717457_rna7446	LOC113734449_rna2985	CDP03542	NOT
OG1512	Gj9A163T82.1	LOC113763808_rna2404	LOC113717605_rna7464	LOC113734558_rna3004	CDP03531	MTNI;PTNI
OG1513	Gj9P215T22.1	LOC113774549_rna3591	LOC113689758_rna6270	LOC113728567_rna2127	CDP09132	NOT
OG1514	Gj9A174T91.1	LOC113780389_rna2787	LOC113715927_rna7183	LOC113733092_rna2763	CDP03674	NOT
OG1515	Gj9X180T57.1	LOC113749021_rna2879	LOC113715156_rna7044	LOC113732819_rna2699	CDP03737	NOT
OG1516	Gj9A259T55.1	LOC113751305_rna1901	LOC113706039_rna5491	LOC113726652_rna1686	CDP06931	NOT
OG1518	Gj9P251T11.1	LOC113761094_rna1970	LOC113706698_rna5601	LOC113727002_rna1740	CDP06996	NOT
OG1519	Gj9A164T108.1	LOC113764484_rna2428	LOC113717440_rna7444	LOC113734441_rna2983	CDP03544	NOT
OG1520	Gj9A262T116.1	LOC113760651_rna1833	LOC113705632_rna5416	LOC113726349_rna1638	CDP06885	MTNI;PTNI
OG1522	Gj9X235T58.1	LOC113777744_rna2193	LOC113695451_rna5854	LOC113742417_rna1865	CDP07122	NOT
OG1523	Gj9A198T86.1	LOC113779937_rna3269	LOC113712655_rna6649	LOC113732223_rna2597	CDP03999	NOT
OG1524	Gj9X155T56.1	LOC113750209_rna2727	LOC113690114_rna7654	LOC113731145_rna3218	CDP17064	NOT
OG1526	Gj9P444T5.1	LOC113777592_rna1206	LOC113702497_rna4752	LOC113724056_rna1155	CDP08480	NOT
OG1527	Gj9A242T108.1	LOC113765103_rna2076	LOC113707245_rna5708	LOC113727347_rna1800	CDP07052	NOT
OG1528	Gj5P33T3.1	LOC113751924_rna197	LOC113688695_rna3947	LOC113741191_rna146	CDP16772	NOT
OG1529	Gj9P151T5.1	LOC113780652_rna3932	LOC113718979_rna7687	LOC113735924_rna3246	CDP17042	NOT
OG153	Gj9P214T11.1	LOC113782456_rna3540	LOC113710753_rna6326	LOC113730219_rna2233	CDP09155	NOT
OG1532	Gj9A160T76.1	LOC113777726_rna2643	LOC113718186_rna7565	LOC113735115_rna3116	CDP17121	NOT
OG1533	Gj9A179T119.1	LOC113751713_rna2872	LOC113715197_rna7055	LOC113732846_rna2706	CDP03731	NOT
OG1534	Gj9A220T115.1	LOC113783754_rna3678	LOC113709891_rna6165	LOC113729170_rna2056	CDP09070	NOT
OG1535	Gj9A196T74.1	LOC113749113_rna3211	LOC113713055_rna6712	LOC113732283_rna2607	CDP03964	NOT
OG1536	Gj9A200T87.1	LOC113774218_rna3291	LOC113696035_rna6618	LOC113743098_rna2506	CDP04019	NOT
OG1537	Gj9A160T85.1	LOC113762819_rna2640	LOC113718179_rna7562	LOC113735099_rna3113	CDP17123	NOT
OG1539	Gj9X265T57.1	LOC113779166_rna1805	LOC113705455_rna5388	LOC113726203_rna1613	CDP06863	NOT
OG154	Gj9A166T90.1	LOC113775709_rna2471	LOC113717129_rna7388	LOC113734152_rna2926	CDP03573	NOT
OG1541	Gj9X214T88.1	LOC113750487_rna3552	LOC113710576_rna6297	LOC113730054_rna2204	CDP09148	NOT
OG1542	Gj9A205T107.1	LOC113776005_rna3382	LOC113711790_rna6508	LOC113731104_rna2401	CDP09254	NOT
OG1543	Gj9A222T66.1	LOC113776521_rna3718	LOC113708762_rna5973	LOC113728979_rna2025	CDP09039	MTI;MTEC
OG1545	Gj9A217T111.1	LOC113777886_rna3621	LOC113710237_rna6235	LOC113729393_rna2086	CDP09109	PTNI
OG1546	Gj9A213T92.1	LOC113762218_rna3538	LOC113710785_rna6328	LOC113730238_rna2236	CDP09157	NOT
OG1547	Gj9A160T89.1	LOC113778383_rna2625	LOC113718059_rna7542	LOC113734981_rna3087	CDP17131	MTNI;PTNI
OG1548	Gj5A271T24.1	LOC113769323_rna1067	LOC113702106_rna4651	LOC113723798_rna1100	CDP08438	MTNI;PTNI
OG1549	Gj9X159T109.1	LOC113759225_rna2647	LOC113718216_rna7569	LOC113735170_rna3121	CDP17116	MTNI;PTNI
OG155	Gj7A354T71.1	LOC113769744_rna1054	LOC113689234_rna4662	LOC113711599_rna1091	CDP08444	NOT
OG1550	Gj5P158T2.1	LOC113775663_rna796	LOC113701269_rna4389	LOC113714789_rna813	CDP14085	NOT
OG1552	Gj9A245T64.1	LOC113750804_rna2045	LOC113707045_rna5675	LOC113714367_rna70906	CDP07034	MTI
OG1553	Gj9X216T129.1	LOC113748903_rna3613	LOC113710290_rna6246	LOC113729463_rna2097	CDP09115	NOT
OG1554	Gj9A171T85.1	LOC113778375_rna2560	LOC113716548_rna7284	LOC113733465_rna2831	CDP03632	NOT
OG1555	Gj5A161T54.1	LOC113751955_rna815	LOC113700951_rna4314	LOC113716154_rna838	CDP14102	NOT
OG1557	Gj9X241T45.1	LOC113773211_rna2106	LOC113707364_rna5739	LOC113727448_rna1821	CDP07067	PTI
OG1558	Gj5P7T10.1	LOC113783782_rna194	LOC113688663_rna3944	LOC113725516_rna144	CDP16774	NOT
OG1559	Gj9X221T49.1	LOC113774635_rna3692	LOC113709778_rna6150	LOC113729104_rna2048	CDP09058	MTI;PTI
OG156	Gj10X190T21.1	LOC113778854_rna26491	LOC113702133_rna54709	LOC113699278_rna51424	CDP04668	NOT
OG1560	Gj9A166T81.1	LOC113775283_rna2456	LOC113717215_rna7402	LOC113734281_rna2952	CDP03562	NOT
OG1561	Gj9P199T28.1	LOC113749904_rna3288	LOC113712480_rna6625	LOC113731711_rna2512	CDP04016	NOT
OG1562	Gj9P232T18.1	LOC113776183_rna3901	LOC113708376_rna5906	LOC113728081_rna1914	CDP08926	NOT
OG1563	Gj9A253T43.1	LOC113777213_rna1947	LOC113706515_rna5571	LOC113726885_rna1718	CDP06979	NOT
OG1564	Gj9A443T73.1	LOC113752478_rna1191	LOC113702382_rna4727	LOC113723990_rna1138	CDP08471	NOT
OG1565	Gj9P165T21.1	LOC113764046_rna2455	LOC113717234_rna7406	LOC113734301_rna2956	CDP03561	MTNI;PTNI
OG1566	Gj9P163T18.1	LOC113776200_rna2400	LOC113717634_rna7469	LOC113734596_rna3011	CDP03528	NOT
OG1567	Gj5P87T3.1	LOC113782364_rna695	LOC113700653_rna4186	LOC113712845_rna746	CDP14445	MTNI
OG1568	Gj9A209T66.1	LOC113756172_rna3455	LOC113711344_rna6419	LOC113730695_rna2321	CDP09213	NOT
OG1569	Gj9P217T21.1	LOC113775442_rna3623	LOC113710230_rna6233	LOC113729382_rna2085	CDP09108	NOT
OG157	Gj9A933T122.1	LOC113763838_rna10356	LOC113733010_rna21195	LOC113727847_rna13898	CDP15204	NOT
OG1570	Gj9P207T21.1	LOC113752051_rna3416	LOC113711610_rna6478	LOC113730925_rna2380	CDP09236	NOT
OG1571	Gj9A171T81.1	LOC113751217_rna2548	LOC113716659_rna7298	LOC113733630_rna2845	CDP03624	MTI
OG1572	Gj9P160T22.1	LOC113775865_rna2644	LOC113718193_rna7566	LOC113735125_rna3117	CDP17120	NOT
OG1573	Gj9A200T86.1	LOC113779786_rna3304	LOC113712360_rna6600	LOC113731571_rna2484	CDP04032	NOT
OG1574	Gj9A212T115.1	LOC113774473_rna3509	LOC113689795_rna6351	LOC113730359_rna2263	CDP09170	NOT
OG1576	Gj9A206T101.1	LOC113775639_rna3396	LOC113711721_rna6497	LOC113731041_rna2390	CDP09245	NOT
OG1577	Gj9A153T72.1	LOC113762046_rna3967	LOC113719160_rna7724	LOC113743726_rna3261	CDP17024	NOT
OG1578	Gj9P167T22.1	LOC113783618_rna2483	LOC113717067_rna7376	LOC113734074_rna2915	CDP03583	NOT
OG1579	Gj9A266T39.1	LOC113765318_rna1800	LOC113705414_rna5383	LOC113726172_rna1610	CDP20989	NOT
OG1580	Gj9A20T43.1	LOC113769982_rna1119	LOC113701846_rna4578	LOC113721880_rna1038	CDP09278	MTNI;PTNI
OG1581	Gj9X168T20.1	LOC113773669_rna2496	LOC113696314_rna7350	LOC113743465_rna2894	CDP03588	NOT
OG1582	Gj9P246T15.1	LOC113779559_rna2017	LOC113706893_rna5643	LOC113742173_rna1764	CDP07014	NOT
OG1583	Gj9A199T68.1	LOC113777179_rna3274	LOC113712608_rna6643	LOC113731830_rna2528	CDP04003	NOT
OG1584	Gj9A218T121.1	LOC113751696_rna3655	LOC113710065_rna6196	LOC113729315_rna2074	CDP09091	NOT
OG1585	Gj9A195T97.1	LOC113765250_rna3182	LOC113713284_rna6742	LOC113732475_rna2639	CDP03941	NOT
OG1586	Gj9A154T84.1	LOC113776834_rna3914	LOC113718881_rna7671	LOC113735818_rna3231	CDP17054	PTI
OG1587	Gj5P61T4.1	LOC113782378_rna407	LOC113697889_rna3506	LOC113699102_rna358	CDP13090	NOT
OG1588	Gj9A192T66.1	LOC113750577_rna3126	LOC113713681_rna6796	LOC113732791_rna2694	CDP03897	NOT
OG1589	Gj5A310T61.1	LOC113763204_rna1521	LOC113703631_rna5003	LOC113724767_rna1323	CDP09659	PTNI
OG159	Gj9A216T133.1	LOC113763907_rna3614	LOC113710278_rna6244	LOC113729452_rna2095	CDP09114	NOT
OG1590	Gj9A154T83.1	LOC113762079_rna3916	LOC113718896_rna7673	LOC113735810_rna3233	CDP17053	NOT
OG1591	Gj9A199T70.1	LOC113759703_rna3282	LOC113712532_rna6635	LOC113731761_rna2519	CDP04010	MTNI;PTNI
OG1592	Gj9P264T16.1	LOC113783323_rna1821	LOC113705531_rna5402	LOC113726288_rna1628	CDP06876	NOT
OG1593	Gj9A252T77.1	LOC113774747_rna1965	LOC113706633_rna5591	LOC113742116_rna1734	CDP06992	NOT
OG1594	Gj9A205T93.1	LOC113776930_rna3365	LOC113711918_rna6532	LOC113731225_rna2425	CDP04075	NOT
OG1595	Gj5P16T3.1	LOC113775023_rna16	LOC113696965_rna3340	LOC113731994_rna9	CDP18570	NOT
OG1596	Gj9A210T74.1	LOC113749913_rna3467	LOC113711245_rna6400	LOC113730632_rna2311	CDP09203	NOT
OG1597	Gj9P192T22.1	LOC113781583_rna3138	LOC113713571_rna6782	LOC113732711_rna2679	CDP03907	MTNI;PTNI
OG1599	Gj9X235T59.1	LOC113763748_rna2184	LOC113695444_rna5845	LOC113742410_rna1860	CDP07115	NOT
OG16	Gj9A1041T97.1	LOC113783409_rna33019	LOC113730541_rna16027	LOC113725522_rna9111	CDP00037	NOT
OG160	Gj9A1024T93.1	LOC113762929_rna5543	LOC113733472_rna16434	LOC113721768_rna9550	CDO99826	NOT
OG1600	Gj5A344T53.1	LOC113776803_rna1384	LOC113704061_rna5103	LOC113725234_rna1429	CDP19122	NOT
OG1601	Gj9P252T8.1	LOC113768169_rna1962	LOC113706603_rna5587	LOC113726957_rna1731	CDP06989	NOT
OG1602	Gj9P175T6.1	LOC113762009_rna2778	LOC113696244_rna7178	LOC113733024_rna2747	CDP03677	NOT
OG1603	Gj9P247T6.1	LOC113782092_rna2012	LOC113706866_rna5638	LOC113742158_rna1761	CDP07011	NOT
OG1604	Gj5A145T23.1	LOC113775683_rna766	LOC113700848_rna4274	LOC113713830_rna787	CDP16602	NOT
OG1605	Gj5P53T2.1	LOC113760647_rna311	LOC113700401_rna4107	LOC113694011_rna236	CDP13137	NOT
OG1606	Gj9A245T67.1	LOC113750441_rna2039	LOC113707014_rna5670	LOC113727246_rna1781	CDP07030	NOT
OG1607	Gj9A168T71.1	LOC113772921_rna2501	LOC113716917_rna7344	LOC113733922_rna2886	CDP03594	NOT
OG1609	Gj9A214T113.1	LOC113762730_rna3567	LOC113710512_rna6285	LOC113729907_rna2170	CDP09141	NOT
OG161	Gj9X886T23.1	LOC113761607_rna7104	LOC113731513_rna17881	LOC113726521_rna11020	CDO97266	NOT
OG1610	Gj9P196T14.1	LOC113751414_rna3218	LOC113713002_rna6707	LOC113731848_rna2531	CDP03969	NOT
OG1611	Gj9A162T122.1	LOC113780052_rna2377	LOC113717825_rna7498	LOC113734764_rna3039	CDP03513	MTNI;PTNI
OG1613	Gj9A209T68.1	LOC113749719_rna3460	LOC113711317_rna6414	LOC113730666_rna2318	CDP09209	NOT
OG1616	Gj9A226T92.1	LOC113777561_rna3815	LOC113709376_rna6078	LOC113728585_rna1981	CDP08983	NOT
OG1619	Gj9A195T101.1	LOC113775060_rna3200	LOC113713155_rna6722	LOC113732352_rna2618	CDP03956	NOT
OG162	Gj1A34T57.1	LOC113761880_rna5806	LOC113730882_rna16704	LOC113725896_rna9826	CDO99652	NOT
OG1620	Gj9A242T107.1	LOC113781002_rna2081	LOC113707272_rna5715	LOC113727364_rna1801	CDP07054	NOT
OG1621	Gj9X197T101.1	LOC113761791_rna3239	LOC113712882_rna6685	LOC113731980_rna2557	CDP03982	NOT
OG1622	Gj9A199T80.1	LOC113778778_rna3284	LOC113712527_rna6633	LOC113731755_rna2517	CDP04012	NOT
OG1623	Gj9A227T68.1	LOC113779592_rna3832	LOC113709480_rna6103	LOC113742587_rna1971	CDP08972	NOT
OG1624	Gj5A333T102.1	LOC113777221_rna1422	LOC113703800_rna5048	LOC113725079_rna1401	CDP09719	NOT
OG1625	Gj9A256T79.1	LOC113776407_rna1926	LOC113706246_rna5528	LOC113742061_rna1702	CDP06952	NOT
OG1626	Gj9X192T42.1	LOC113782021_rna3127	LOC113713670_rna6795	LOC113732786_rna2691	CDP03898	NOT
OG1627	Gj5A344T54.1	LOC113777487_rna1380	LOC113704077_rna5106	LOC113725249_rna1430	CDP19124	NOT
OG1628	Gj5A345T64.1	LOC113762750_rna1598	LOC113704111_rna5111	LOC113725270_rna1433	CDP19125	NOT
OG1629	Gj5A211T11.1	LOC113782075_rna928	LOC113701199_rna4367	LOC113717658_rna890	CDP14602	NOT
OG163	Gj9A1087T113.1	LOC113761746_rna4363	LOC113730010_rna15051	LOC113724957_rna8120	CDP05141	NOT
OG1630	Gj5P65T8.1	LOC113783850_rna422	LOC113698135_rna3552	LOC113700078_rna385	CDP17366	NOT
OG1631	Gj9A203T97.1	LOC113751618_rna3343	LOC113712098_rna6557	LOC113731324_rna2437	CDP04053	NOT
OG1632	Gj9P211T13.1	LOC113770238_rna3485	LOC113711102_rna6380	LOC113730562_rna2298	CDP09186	NOT
OG1633	Gj9A212T114.1	LOC113783550_rna3506	LOC113710954_rna6354	LOC113730388_rna2268	CDP09173	PTNI
OG1634	Gj9A248T61.1	LOC113777453_rna2007	LOC113706835_rna5631	LOC113727080_rna1753	CDP07007	NOT
OG1635	Gj9A241T46.1	LOC113763617_rna2111	LOC113707396_rna5748	LOC113727477_rna1825	CDP07072	MTNI;PTNI
OG1636	Gj9A169T84.1	LOC113773679_rna2510	LOC113696297_rna7336	LOC113733833_rna2875	CDP03601	NOT
OG1638	Gj9A216T137.1	LOC113778689_rna3607	LOC113710332_rna6253	LOC113729526_rna2104	CDP09120	NOT
OG1639	Gj9A233T63.1	LOC113783163_rna2214	LOC113708224_rna5875	LOC113727912_rna1884	CDP07139	NOT
OG164	Gj2A15T49.1	LOC113763778_rna10059	LOC113732840_rna20847	LOC113727628_rna13489	CDP15504	NOT
OG1640	Gj9A194T99.1	LOC113762338_rna3166	LOC113713402_rna6758	LOC113732568_rna2657	CDP03928	PTNI
OG1641	Gj9A194T94.1	LOC113761944_rna3173	LOC113713350_rna6752	LOC113732545_rna2649	CDP03934	NOT
OG1642	Gj9A204T134.1	LOC113780665_rna3351	LOC113712041_rna6548	LOC113743038_rna2434	CDP04059	MTNI;PTNI
OG1643	Gj9A195T105.1	LOC113778469_rna3187	LOC113713251_rna6737	LOC113732456_rna2634	CDP03944	NOT
OG1644	Gj9A179T111.1	LOC113752387_rna2862	LOC113689949_rna7064	LOC113730128_rna2718	CDP03724	NOT
OG1645	Gj9A234T96.1	LOC113765145_rna2210	LOC113708173_rna5869	LOC113727240_rna1879	CDP07136	NOT
OG1646	Gj9A238T86.1	LOC113752289_rna2145	LOC113707716_rna5787	LOC113727592_rna1849	CDP07093	NOT
OG1648	Gj9P214T20.1	LOC113749324_rna3554	LOC113710560_rna6294	LOC113730030_rna2200	CDP09146	MTNI;PTNI
OG1649	Gj9A174T87.1	LOC113765268_rna2605	LOC113716041_rna7201	LOC113733189_rna2779	CDP03668	PTNI
OG165	Gj9A881T96.1	LOC113761260_rna7021	LOC113731446_rna17784	LOC113726451_rna10911	CDO97200	NOT
OG1650	Gj5A16T42.1	LOC113764443_rna21	LOC113696972_rna3343	LOC113740232_rna12	CDP18571	PTNI
OG1651	Gj9A171T82.1	LOC113763487_rna2552	LOC113716627_rna7295	LOC113733577_rna2842	CDP03626	MTNI;PTNI
OG1652	Gj9A172T84.1	LOC113760937_rna2566	LOC113716515_rna7279	LOC113733432_rna2826	CDP03635	MTNI;PTNI
OG1653	Gj9A197T171.1	LOC113781127_rna3252	LOC113712784_rna6671	LOC113732103_rna2582	CDP03992	NOT
OG1654	Gj9A198T87.1	LOC113782967_rna3270	LOC113712650_rna6648	LOC113732233_rna2598	CDP04000	NOT
OG1655	Gj9A155T114.1	LOC113763701_rna2728	LOC113718772_rna7655	LOC113735746_rna3219	CDP17063	PTI;PTEC
OG1656	Gj9A218T113.1	LOC113756417_rna3645	LOC113710149_rna6212	LOC113742739_rna2078	CDP09097	MTNI;PTNI
OG1657	Gj9A160T81.1	LOC113748919_rna2629	LOC113718087_rna7546	LOC113743533_rna3092	CDP17128	NOT
OG1658	Gj9A195T102.1	LOC113775592_rna3179	LOC113713310_rna6745	LOC113732487_rna2642	CDP03939	NOT
OG166	Gj9A881T95.1	LOC113762194_rna7018	LOC113731445_rna17782	LOC113726452_rna10910	CDO97198	NOT
OG1660	Gj9A170T88.1	LOC113762133_rna2545	LOC113716701_rna7304	LOC113733700_rna2852	CDP03621	NOT
OG1661	Gj9A218T112.1	LOC113779858_rna3642	LOC113710175_rna6216	LOC113742758_rna2079	CDP09100	MTNI;PTNI
OG1662	Gj9A160T86.1	LOC113755330_rna2638	LOC113718149_rna7558	LOC113735062_rna3108	CDP17125	NOT
OG1663	Gj9A262T110.1	LOC113757706_rna1841	LOC113705709_rna5426	LOC113726390_rna1642	CDP06891	NOT
OG1664	Gj9A204T144.1	LOC113776674_rna3363	LOC113711936_rna6534	LOC113743012_rna2427	CDP04073	MTNI;PTNI
OG1666	Gj9P215T23.1	LOC113777110_rna3592	LOC113710406_rna6268	LOC113729680_rna2125	CDP09131	NOT
OG1667	Gj9A246T65.1	LOC113762320_rna2025	LOC113706939_rna5651	LOC113727154_rna1766	CDP07020	NOT
OG1668	Gj5A98T68.1	LOC113779955_rna564	LOC113699001_rna3757	LOC113707486_rna598	CDP11101	NOT
OG167	Gj9A869T114.1	LOC113763575_rna6497	LOC113728647_rna17454	LOC113723989_rna10601	CDO97026	NOT
OG1670	Gj9A164T106.1	LOC113751133_rna2425	LOC113717473_rna7447	LOC113734457_rna2986	CDP03541	NOT
OG1671	Gj9P217T16.1	LOC113763311_rna3620	LOC113710247_rna6236	LOC113729406_rna2088	CDP09110	NOT
OG1672	Gj5A333T98.1	LOC113776771_rna1416	LOC113703827_rna5053	LOC113741192_rna1414	CDP09722	NOT
OG1673	Gj5P22T7.1	LOC113763044_rna85	LOC113697431_rna3432	LOC113687263_rna81	CDP17585	NOT
OG1675	Gj9A240T109.1	LOC113773218_rna2119	LOC113707459_rna5755	LOC113742280_rna1832	CDP07078	NOT
OG1676	Gj9A157T65.1	LOC113764734_rna2702	LOC113718572_rna7625	LOC113735564_rna3189	CDP17085	NOT
OG1677	Gj9P243T14.1	LOC113773146_rna2071	LOC113689597_rna5702	LOC113726634_rna1797	CDP07049	NOT
OG1678	Gj9X235T64.1	LOC113779082_rna2179	LOC113708001_rna5840	LOC113742399_rna1859	CDP07112	NOT
OG168	Gj9A816T76.1	LOC113768189_rna14747	LOC113742440_rna31714	LOC113739889_rna28402	CDO98162	NOT
OG1680	Gj9A220T123.1	LOC113752410_rna3679	LOC113709876_rna6164	LOC113729147_rna2054	CDP09069	NOT
OG1681	Gj9P206T16.1	LOC113783468_rna3383	LOC113711774_rna6506	LOC113731091_rna2400	CDP09253	NOT
OG1682	Gj9P448T11.1	LOC113775701_rna1306	LOC113702787_rna4793	LOC113740072_rna1178	CDP08502	MTNI;PTNI
OG1683	Gj9X235T29.1	LOC113780439_rna2195	LOC113708102_rna5855	LOC113742427_rna1866	CDP07123	NOT
OG1685	Gj9P175T14.1	LOC113769665_rna2770	LOC113715900_rna7168	LOC113733012_rna2738	CDP03681	MTNI;PTNI
OG1686	Gj9A441T55.1	LOC113782304_rna1184	LOC113702341_rna4718	LOC113723940_rna1128	CDP08466	NOT
OG1687	Gj9X205T31.1	LOC113774292_rna3369	LOC113695982_rna6529	LOC113742987_rna2419	CDP04078	NOT
OG1688	Gj9A155T113.1	LOC113749940_rna2730	LOC113718783_rna7657	LOC113735751_rna3220	CDP17062	NOT
OG1690	Gj9A156T69.1	LOC113775493_rna2709	LOC113718615_rna7631	LOC113735603_rna3195	CDP17077	NOT
OG1691	Gj5A344T52.1	LOC113763800_rna1385	LOC113704053_rna5102	LOC113725225_rna1428	CDP19121	NOT
OG1692	Gj9A195T98.1	LOC113782708_rna3188	LOC113713234_rna6734	LOC113732444_rna2632	CDP03945	NOT
OG1693	Gj9A152T88.1	LOC113761142_rna3937	LOC113719027_rna7695	LOC113735932_rna3249	CDP17037	MTNI;PTNI
OG1694	Gj9X156T40.1	LOC113751676_rna2705	LOC113718597_rna7628	LOC113735587_rna3192	CDP17080	NOT
OG1695	Gj9P204T24.1	LOC113778082_rna3364	LOC113711927_rna6533	LOC113731234_rna2426	CDP04074	NOT
OG1697	Gj9A255T128.1	LOC113748439_rna1935	LOC113706314_rna5536	LOC113726762_rna1704	CDP06960	NOT
OG1699	Gj9A261T82.1	LOC113779192_rna1848	LOC113705756_rna5434	LOC113726404_rna1646	CDP06899	NOT
OG17	Gj11P336T17.1	LOC113753664_rna37530	LOC113718515_rna76630	LOC113715425_rna73398	CDP16303	NOT
OG170	Gj9A968T98.1	LOC113749090_rna33483	LOC113712829_rna66546	LOC113714906_rna69379	CDP07434	NOT
OG1700	Gj9P199T27.1	LOC113781413_rna3287	LOC113712469_rna6630	LOC113731733_rna2514	CDP04015	NOT
OG1701	Gj5X342T25.1	LOC113764202_rna1400	LOC113703934_rna5073	LOC113725210_rna1420	CDP09735	NOT
OG1702	Gj9A195T103.1	LOC113775302_rna3180	LOC113713296_rna6743	LOC113732496_rna2640	CDP03940	NOT
OG1703	Gj9A246T60.1	LOC113765265_rna2014	LOC113706880_rna5640	LOC113727129_rna1762	CDP07012	NOT
OG1704	Gj9P222T11.1	LOC113751225_rna3713	LOC113708731_rna5968	LOC113729008_rna2029	CDP09044	NOT
OG1705	Gj9A226T96.1	LOC113783205_rna3812	LOC113709346_rna6075	LOC113728614_rna1984	CDP08986	NOT
OG1706	Gj9A197T168.1	LOC113752322_rna3246	LOC113712834_rna6679	LOC113732043_rna2568	CDP03987	PTI;PTEC
OG1707	Gj5A381T57.1	LOC113749316_rna1755	LOC113704943_rna5316	LOC113741753_rna1586	CDP15565	NOT
OG1708	Gj9X231T30.1	LOC113764187_rna3878	LOC113708534_rna5929	LOC113728167_rna1922	CDP08937	NOT
OG1709	Gj9P197T28.1	LOC113775246_rna3236	LOC113712897_rna6688	LOC113731972_rna2552	CDP03980	NOT
OG171	Gj9P978T14.1	LOC113750025_rna33634	LOC113712589_rna66713	LOC113714892_rna69533	CDP07544	NOT
OG1710	Gj5A109T19.1	LOC113769855_rna624	LOC113700550_rna4150	LOC113709290_rna642	CDP11072	MTI;PTI
OG1711	Gj5P231T5.1	LOC113782938_rna1010	LOC113701718_rna4530	LOC113720383_rna995	CDP14603	MTI
OG1712	Gj9A221T97.1	LOC113765188_rna3694	LOC113709761_rna6148	LOC113729092_rna2046	CDP09056	NOT
OG1714	Gj5A331T57.1	LOC113777897_rna1445	LOC113704350_rna5189	LOC113725015_rna1384	CDP09707	NOT
OG1715	Gj9A264T60.1	LOC113761490_rna1823	LOC113705554_rna5405	LOC113726304_rna1630	CDP06878	PTI;PTEC
OG1716	Gj9A210T72.1	LOC113761222_rna3466	LOC113711255_rna6401	LOC113730638_rna2312	CDP09204	MTNI;PTNI
OG1717	Gj9X217T29.1	LOC113767900_rna3617	LOC113710263_rna6240	LOC113729416_rna2091	CDP09112	PTI
OG1718	Gj5X306T48.1	LOC113776026_rna1566	LOC113703407_rna4965	LOC113740564_rna1284	CDP09636	NOT
OG1719	Gj5P17T19.1	LOC113760218_rna28	LOC113697026_rna3353	LOC113740601_rna16	CDP18575	NOT
OG172	Gj7A335T62.1	LOC113770221_rna18529	LOC113743335_rna35280	LOC113689005_rna38277	CDP20340	NOT
OG1720	Gj9X221T29.1	LOC113782427_rna3702	LOC113709711_rna6142	LOC113729055_rna2037	CDP09050	NOT
OG1721	Gj9A235T71.1	LOC113778767_rna2185	LOC113708033_rna5846	LOC113727754_rna1861	CDP07116	MTNI;PTNI
OG1722	Gj5P98T9.1	LOC113782256_rna573	LOC113699021_rna3758	LOC113737026_rna600	CDP11100	MTI
OG1723	Gj9A164T109.1	LOC113757804_rna2420	LOC113717551_rna7452	LOC113734502_rna2993	CDP03536	PTI;PTEC
OG1726	Gj5A279T38.1	LOC113758337_rna1161	LOC113702202_rna4686	LOC113723730_rna1079	CDP08449	MTI
OG1727	Gj9P174T13.1	LOC113751327_rna2792	LOC113715973_rna7197	LOC113733153_rna2774	CDP03671	NOT
OG1728	Gj9X164T72.1	LOC113751101_rna2421	LOC113690069_rna7451	LOC113730637_rna2992	CDP03537	NOT
OG1729	Gj9X194T58.1	LOC113782465_rna3169	LOC113713377_rna6755	LOC113732550_rna2652	CDP03931	NOT
OG173	Gj10A249T92.1	LOC113777834_rna25827	LOC113701238_rna54049	LOC113698120_rna50899	CDP01492	MTNI;PTNI
OG1730	Gj9A155T118.1	LOC113764538_rna2733	LOC113718802_rna7660	LOC113735766_rna3223	CDP17060	NOT
OG1731	Gj9A168T69.1	LOC113766912_rna2498	LOC113716946_rna7348	LOC113733961_rna2892	CDP03590	NOT
OG1732	Gj9A192T70.1	LOC113779551_rna3136	LOC113713595_rna6784	LOC113732729_rna2682	CDP03905	NOT
OG1733	Gj9A174T90.1	LOC113781703_rna2791	LOC113715983_rna7195	LOC113733134_rna2772	CDP03672	NOT
OG1734	Gj9E196T9.1	LOC113763646_rna3215	LOC113713040_rna6709	LOC113743204_rna2603	CDP03968	NOT
OG1735	Gj9A204T137.1	LOC113762714_rna3353	LOC113712013_rna6545	LOC113731300_rna2430	CDP04062	PTNI
OG1736	Gj9A194T98.1	LOC113752377_rna3178	LOC113713317_rna6746	LOC113732497_rna2643	CDP03938	NOT
OG1737	Gj9P197T29.1	LOC113759563_rna3241	LOC113712874_rna6684	LOC113732033_rna2560	CDP03985	NOT
OG1738	Gj9A200T78.1	LOC113759351_rna3289	LOC113712460_rna6620	LOC113731703_rna2508	CDP04017	PTI;PTEC
OG1739	Gj9X261T40.1	LOC113762098_rna1849	LOC113705764_rna5435	LOC113741934_rna1647	CDP06900	NOT
OG174	Gj1A429T37.1	LOC113782245_rna32102	LOC113709882_rna65256	LOC113708229_rna63218	CDP20995	NOT
OG1740	Gj5P17T13.1	LOC113775884_rna32	LOC113697063_rna3361	LOC113741032_rna25	CDP18577	NOT
OG1741	Gj9P173T24.1	LOC113779583_rna2590	LOC113716176_rna7226	LOC113733281_rna2800	CDP03657	NOT
OG1743	Gj9A201T84.1	LOC113761468_rna3307	LOC113712339_rna6597	LOC113731548_rna2480	CDP04034	NOT
OG1744	Gj9A170T87.1	LOC113782047_rna2543	LOC113716709_rna7310	LOC113733711_rna2858	CDP03620	NOT
OG1745	Gj9A213T91.1	LOC113779802_rna3536	LOC113710801_rna6329	LOC113730244_rna2238	CDP09158	NOT
OG1746	Gj9A171T77.1	LOC113760443_rna2555	LOC113716593_rna7290	LOC113733519_rna2837	CDP03629	MTNI;PTNI
OG1747	Gj9A254T73.1	LOC113777408_rna1940	LOC113706465_rna5560	LOC113726845_rna1714	CDP06973	NOT
OG1748	Gj9A161T73.1	LOC113776998_rna2363	LOC113717898_rna7514	LOC113734820_rna3058	CDP03504	NOT
OG1749	Gj9A151T24.1	LOC113774965_rna3930	LOC113718992_rna7685	LOC113735913_rna3245	CDP17044	PTNI
OG175	Gj9P477T3.1	LOC113756127_rna41548	LOC113704604_rna56765	LOC113707023_rna60151	CDP18627	NOT
OG1750	Gj9A192T73.1	LOC113779230_rna3135	LOC113713604_rna6785	LOC113732739_rna2683	CDP03904	NOT
OG1751	Gj5P22T16.1	LOC113750590_rna94	LOC113688436_rna3437	LOC113733897_rna84	CDP17584	NOT
OG1752	Gj9A228T68.1	LOC113752003_rna3847	LOC113709623_rna6126	LOC113728444_rna1954	CDP08962	PTNI
OG1753	Gj9X193T30.1	LOC113781944_rna3140	LOC113696098_rna6779	LOC113732694_rna2677	CDP03908	NOT
OG1754	Gj9A156T74.1	LOC113775501_rna2708	LOC113718625_rna7630	LOC113735612_rna3194	CDP17078	NOT
OG1755	Gj9P212T23.1	LOC113750390_rna3505	LOC113710945_rna6355	LOC113730400_rna2269	CDP09175	MTNI;PTNI
OG1756	Gj9P194T31.1	LOC113777134_rna3176	LOC113713328_rna6748	LOC113732504_rna2645	CDP03937	NOT
OG1758	Gj9A252T87.1	LOC113749992_rna1954	LOC113706565_rna5579	LOC113726911_rna1723	CDP06984	NOT
OG1759	Gj9A222T63.1	LOC113762056_rna3715	LOC113708739_rna5970	LOC113729002_rna2027	CDP09042	NOT
OG176	Gj9P1077T12.1	LOC113761174_rna4602	LOC113730137_rna15294	LOC113713236_rna69567	CDP05282	MTNI;PTNI
OG1760	Gj9A196T77.1	LOC113782883_rna3202	LOC113713113_rna6719	LOC113732332_rna2615	CDP03958	NOT
OG1761	Gj9A192T68.1	LOC113781284_rna3131	LOC113713629_rna6791	LOC113732755_rna2686	CDP03901	NOT
OG1762	Gj9P172T27.1	LOC113764985_rna2586	LOC113716233_rna7235	LOC113733313_rna2808	CDP03649	NOT
OG1763	Gj1X226T2.1	LOC113749804_rna2442	LOC113717361_rna7430	LOC113734416_rna2981	CDP03554	PTNI
OG1764	Gj9A221T94.1	LOC113748603_rna3704	LOC113708681_rna5961	LOC113729048_rna2036	CDP09048	NOT
OG1765	Gj9P229T10.1	LOC113779173_rna3856	LOC113709661_rna6137	LOC113728305_rna1943	CDP08956	MTNI;PTNI
OG1766	Gj9A241T47.1	LOC113751808_rna2109	LOC113707390_rna5744	LOC113727468_rna1824	CDP07070	NOT
OG1767	Gj9A221T99.1	LOC113777573_rna3700	LOC113709720_rna6144	LOC113729058_rna2039	CDP09052	NOT
OG1768	Gj9X168T31.1	LOC113783706_rna2497	LOC113716957_rna7349	LOC113733971_rna2893	CDP03589	NOT
OG1769	Gj9X171T49.1	LOC113777878_rna2551	LOC113716640_rna7296	LOC113733598_rna2843	CDP03625	NOT
OG177	Gj6P95T0.1	LOC113768505_rna16547	LOC113742304_rna33580	LOC113739461_rna30312	CDP21525	NOT
OG1770	Gj5P380T7.1	LOC113783527_rna1750	LOC113704898_rna5311	LOC113741739_rna1583	CDP15569	NOT
OG1771	Gj9A173T122.1	LOC113759752_rna2596	LOC113716127_rna7213	LOC113733253_rna2790	CDP03662	NOT
OG1772	Gj9A174T94.1	LOC113781047_rna2604	LOC113716100_rna7202	LOC113733198_rna2780	CDP03667	NOT
OG1773	Gj9A152T91.1	LOC113752398_rna3943	LOC113719055_rna7699	LOC113735967_rna3253	CDP17033	NOT
OG1774	Gj9A213T96.1	LOC113752374_rna3539	LOC113710769_rna6327	LOC113730225_rna2234	CDP09156	NOT
OG1775	Gj9X194T38.1	LOC113775773_rna3170	LOC113713368_rna6754	LOC113732537_rna2651	CDP03932	MTI
OG1776	Gj9A233T56.1	LOC113751865_rna2220	LOC113708269_rna5883	LOC113727936_rna1890	CDP07142	MTNI;PTNI
OG1777	Gj9A195T100.1	LOC113750409_rna3196	LOC113689882_rna6727	LOC113729919_rna2623	CDP03951	NOT
OG1778	Gj9A229T65.1	LOC113769041_rna3853	LOC113709681_rna6134	LOC113728371_rna1949	CDP08957	MTNI;PTNI
OG178	Gj3P304T25.1	LOC113764446_rna11274	LOC113736613_rna25567	LOC113733763_rna22239	CDP19536	NOT
OG1780	Gj5A155T15.1	LOC113759572_rna791	LOC113700875_rna4294	LOC113714586_rna809	CDP14079	PTNI
OG1781	Gj5X280T3.1	LOC113748573_rna1049	LOC113702182_rna4671	LOC113739731_rna1084	CDP08447	NOT
OG1782	Gj9A171T76.1	LOC113751251_rna2553	LOC113716609_rna7293	LOC113733551_rna2840	CDP03627	NOT
OG1783	Gj5P60T5.1	LOC113779382_rna399	LOC113699194_rna3793	LOC113698515_rna344	CDP13101	NOT
OG1784	Gj5P72T15.1	LOC113766052_rna458	LOC113688195_rna3600	LOC113736541_rna433	CDP17349	NOT
OG1785	Gj5P22T18.1	LOC113750973_rna95	LOC113697483_rna3438	LOC113687651_rna85	CDP17582	NOT
OG1786	Gj9X266T20.1	LOC113777393_rna1801	LOC113705424_rna5385	LOC113726179_rna1612	CDP06860	NOT
OG1787	Gj9P230T9.1	LOC113783098_rna3859	LOC113708662_rna5959	LOC113728252_rna1936	CDP08953	NOT
OG1789	Gj9A156T68.1	LOC113776358_rna2711	LOC113718634_rna7633	LOC113735620_rna3198	CDP17076	NOT
OG179	Gj3P304T24.1	LOC113759241_rna7290	LOC113737064_rna25566	LOC113734241_rna22238	CDP19535	NOT
OG1791	Gj9A204T136.1	LOC113777869_rna3352	LOC113712024_rna6546	LOC113731293_rna2431	CDP04061	NOT
OG1792	Gj9A245T63.1	LOC113782382_rna2034	LOC113706983_rna5665	LOC113727224_rna1778	CDP07028	PTNI
OG1794	Gj9A199T69.1	LOC113760124_rna3279	LOC113712563_rna6637	LOC113731792_rna2522	CDP04007	NOT
OG1796	Gj9A175T69.1	LOC113777157_rna2765	LOC113715832_rna7158	LOC113732937_rna2728	CDP03684	NOT
OG1797	Gj9A155T109.1	LOC113781303_rna2737	LOC113718849_rna7667	LOC113735790_rna3227	CDP17057	NOT
OG1798	Gj9P170T18.1	LOC113778153_rna2540	LOC113716733_rna7312	LOC113733739_rna2860	CDP03619	NOT
OG1799	Gj9P261T11.1	LOC113750073_rna1863	LOC113695105_rna5443	LOC113726476_rna1657	CDP06912	NOT
OG18	Gj6P10T6.1	LOC113769511_rna16947	LOC113742206_rna34053	LOC113740379_rna30740	CDP14881	NOT
OG1801	Gj9A216T134.1	LOC113762631_rna3597	LOC113710365_rna6261	LOC113729588_rna2115	CDP09127	NOT
OG1802	Gj9A247T74.1	LOC113776762_rna2011	LOC113706854_rna5636	LOC113727118_rna1760	CDP07010	NOT
OG1803	Gj9A164T105.1	LOC113778274_rna2424	LOC113717489_rna7448	LOC113734463_rna2988	CDP03540	NOT
OG1805	Gj9P206T32.1	LOC113750553_rna3400	LOC113689819_rna6494	LOC113729054_rna2386	CDP09242	NOT
OG1806	Gj9A174T92.1	LOC113751394_rna2784	LOC113715922_rna7180	LOC113733082_rna2759	CDP03675	NOT
OG1807	Gj9A199T71.1	LOC113759711_rna3283	LOC113712543_rna6634	LOC113731768_rna2518	CDP04011	MTNI;PTNI
OG1808	Gj9A208T118.1	LOC113776789_rna3434	LOC113711452_rna6447	LOC113742923_rna2346	CDP09225	MTNI;PTNI
OG1809	Gj9P192T14.1	LOC113761591_rna3128	LOC113713656_rna6794	LOC113732772_rna2690	CDP03899	NOT
OG181	Gj9A160T82.1	LOC113763954_rna2628	LOC113718078_rna7545	LOC113734992_rna3090	CDP17129	NOT
OG1810	Gj9P223T23.1	LOC113778244_rna3746	LOC113708896_rna6003	LOC113728896_rna2018	CDP09023	NOT
OG1811	Gj9A194T95.1	LOC113759093_rna3174	LOC113713343_rna6751	LOC113732530_rna2648	CDP03935	NOT
OG1812	Gj9A200T84.1	LOC113748686_rna3300	LOC113712379_rna6604	LOC113731603_rna2493	CDP04028	NOT
OG1813	Gj9A245T62.1	LOC113773138_rna2040	LOC113695290_rna5671	LOC113742197_rna1782	CDP07031	NOT
OG1817	Gj9A163T76.1	LOC113751575_rna2389	LOC113717723_rna7484	LOC113734670_rna3023	CDP03524	NOT
OG1818	Gj5A17T110.1	LOC113764146_rna22	LOC113696980_rna3344	LOC113740311_rna13	CDP18572	NOT
OG1819	Gj10X254T50.1	LOC113760892_rna3380	LOC113711783_rna6510	LOC113731124_rna2404	CDP09256	NOT
OG182	Gj1P74T5.1	LOC113763973_rna6114	LOC113729527_rna16917	LOC113721982_rna10167	CDO99474	NOT
OG1820	Gj9A200T79.1	LOC113764295_rna3290	LOC113712452_rna6619	LOC113731697_rna2507	CDP04018	PTNI
OG1821	Gj5A80T42.1	LOC113766303_rna493	LOC113688567_rna3666	LOC113736603_rna471	CDP17671	NOT
OG1822	Gj9A216T140.1	LOC113774575_rna3611	LOC113690188_rna6248	LOC113742788_rna2101	CDP09117	NOT
OG1823	Gj5A66T23.1	LOC113764253_rna425	LOC113698176_rna3558	LOC113700516_rna392	CDP17362	NOT
OG1824	Gj9X200T43.1	LOC113764154_rna3301	LOC113712370_rna6603	LOC113731598_rna2492	CDP04029	MTI;MTEC;PTNI
OG1826	Gj9A157T70.1	LOC113765025_rna2698	LOC113718551_rna7622	LOC113735545_rna3186	CDP17087	NOT
OG1827	Gj9P202T13.1	LOC113774262_rna3331	LOC113695990_rna6570	LOC113729403_rna2453	CDP04046	NOT
OG1828	Gj9P244T11.1	LOC113748984_rna2064	LOC113689586_rna5695	LOC113742258_rna1792	CDP07046	NOT
OG1829	Gj9P232T22.1	LOC113773300_rna2241	LOC113708324_rna5898	LOC113742468_rna1903	CDP08920	NOT
OG183	Gj4A217T92.1	LOC113775717_rna23757	LOC113694806_rna47854	LOC113691555_rna44566	CDP17160	NOT
OG1831	Gj9A218T114.1	LOC113762330_rna3654	LOC113710072_rna6197	LOC113729325_rna2075	CDP09092	PTNI
OG1832	Gj9A179T116.1	LOC113773305_rna2864	LOC113715239_rna7062	LOC113732877_rna2716	CDP03726	MTNI
OG1833	Gj9P175T7.1	LOC113780357_rna2776	LOC113715909_rna7176	LOC113733017_rna2745	CDP03678	PTI
OG1836	Gj9A208T148.1	LOC113780295_rna3453	LOC113711362_rna6421	LOC113742910_rna2323	CDP09216	NOT
OG1837	Gj5A205T21.1	LOC113776350_rna835	LOC113701062_rna4342	LOC113717121_rna862	CDP17402	NOT
OG1838	Gj5A330T81.1	LOC113762312_rna1457	LOC113704431_rna5205	LOC113724987_rna1383	CDP09703	MTNI;PTNI
OG184	Gj9A946T58.1	LOC113761267_rna10211	LOC113732933_rna21029	LOC113727762_rna13744	CDP17235	NOT
OG1840	Gj9A215T111.1	LOC113763963_rna3590	LOC113689766_rna6271	LOC113728657_rna2128	CDP09133	NOT
OG1841	Gj9A205T95.1	LOC113764374_rna3370	LOC113711884_rna6527	LOC113731196_rna2417	CDP04079	NOT
OG1843	Gj5X251T2.1	LOC113776658_rna1133	LOC113701783_rna4557	LOC113720945_rna1020	CDP09265	PTNI
OG1844	Gj9E207T4.1	LOC113754739_rna3429	LOC113711519_rna6456	LOC113730894_rna2354	CDP09231	NOT
OG1845	Gj5P91T12.1	LOC113771031_rna543	LOC113698884_rna3727	LOC113707065_rna584	CDP11110	MTNI;PTNI
OG1846	Gj9P229T5.1	LOC113752034_rna3851	LOC113709643_rna6130	LOC113728398_rna1951	CDP08959	NOT
OG1847	Gj9P172T9.1	LOC113760945_rna2564	LOC113716524_rna7281	LOC113733439_rna2827	CDP03634	NOT
OG1848	Gj9A212T106.1	LOC113774447_rna3500	LOC113710990_rna6360	LOC113730449_rna2279	CDP09179	NOT
OG1849	Gj9A196T73.1	LOC113778137_rna3210	LOC113713065_rna6713	LOC113732288_rna2608	CDP03963	MTNI;PTNI
OG1850	Gj5A65T58.1	LOC113775608_rna423	LOC113698145_rna3555	LOC113700200_rna388	CDP17364	NOT
OG1851	Gj9A179T115.1	LOC113773988_rna2863	LOC113689938_rna7063	LOC113730056_rna2717	CDP03725	NOT
OG1852	Gj9A208T117.1	LOC113774362_rna3433	LOC113711467_rna6451	LOC113730823_rna2350	CDP09227	NOT
OG1854	Gj9P167T11.1	LOC113757284_rna2476	LOC113717092_rna7380	LOC113734111_rna2921	CDP03578	NOT
OG1855	Gj5A18T108.1	LOC113750017_rna47	LOC113697166_rna3377	LOC113741776_rna32	CDP18589	MTI;PTI
OG1856	Gj9A201T75.1	LOC113763110_rna3309	LOC113712331_rna6595	LOC113731539_rna2477	CDP04035	MTNI;PTNI
OG1858	Gj9P197T21.1	LOC113783796_rna3222	LOC113712991_rna6704	LOC113731868_rna2537	CDP03972	PTNI
OG1859	Gj5X389T19.1	LOC113779404_rna1769	LOC113705084_rna5336	LOC113726029_rna1591	CDP15556	NOT
OG1860	Gj9X224T83.1	LOC113777847_rna3774	LOC113709078_rna6031	LOC113728874_rna2014	CDP09008	NOT
OG1861	Gj9A154T81.1	LOC113750763_rna3909	LOC113690124_rna7668	LOC113743665_rna3229	CDP17056	NOT
OG1862	Gj9A212T112.1	LOC113775069_rna3503	LOC113710959_rna6356	LOC113730405_rna2272	CDP09176	NOT
OG1863	Gj9P199T24.1	LOC113760205_rna3278	LOC113712571_rna6638	LOC113731800_rna2523	CDP04006	NOT
OG1865	Gj9P232T24.1	LOC113779159_rna3906	LOC113708346_rna5901	LOC113728050_rna1908	CDP08922	MTI
OG1867	Gj9X227T59.1	LOC113750336_rna3827	LOC113689727_rna6098	LOC113742594_rna1974	CDP08975	NOT
OG1868	Gj5X391T58.1	LOC113782142_rna1786	LOC113705318_rna5365	LOC113726072_rna1597	CDP06853	PTI
OG1869	Gj9P179T22.1	LOC113762913_rna2871	LOC113715207_rna7057	LOC113732852_rna2707	CDP03728	NOT
OG187	Gj9P798T16.1	LOC113767501_rna15618	LOC113743049_rna32543	LOC113739781_rna29070	CDO98629	NOT
OG1870	Gj9A169T81.1	LOC113751993_rna2505	LOC113716893_rna7340	LOC113733898_rna2881	CDP03598	NOT
OG1871	Gj9P192T11.1	LOC113750649_rna3125	LOC113713687_rna6797	LOC113732808_rna2695	CDP03896	NOT
OG1872	Gj9A259T57.1	LOC113757805_rna1900	LOC113705982_rna5489	LOC113726620_rna1681	CDP06930	NOT
OG1874	Gj9A200T82.1	LOC113782470_rna3295	LOC113712416_rna6614	LOC113731658_rna2501	CDP04025	MTNI;PTNI
OG1875	Gj9A442T26.1	LOC113749349_rna1188	LOC113702362_rna4722	LOC113723964_rna1131	CDP08469	NOT
OG1876	Gj9P264T14.1	LOC113781246_rna1822	LOC113705538_rna5403	LOC113726296_rna1629	CDP06877	NOT
OG1877	Gj9X253T28.1	LOC113763843_rna1946	LOC113706507_rna5569	LOC113726875_rna1717	CDP06978	MTNI;PTNI
OG1879	Gj9X159T51.1	LOC113777062_rna2648	LOC113696412_rna7573	LOC113735158_rna3122	CDP17115	NOT
OG1880	Gj9A162T117.1	LOC113781648_rna2385	LOC113717757_rna7490	LOC113734695_rna3029	CDP03520	NOT
OG1881	Gj9A225T92.1	LOC113780685_rna3794	LOC113709216_rna6053	LOC113728720_rna1995	CDP08996	NOT
OG1882	Gj5A58T65.1	LOC113763148_rna286	LOC113700164_rna4067	LOC113692880_rna216	CDP13158	NOT
OG1883	Gj9A197T164.1	LOC113749276_rna3235	LOC113712904_rna6691	LOC113731912_rna2547	CDP03979	NOT
OG1884	Gj5A58T63.1	LOC113782691_rna287	LOC113700181_rna4068	LOC113692970_rna217	CDP13157	NOT
OG1887	Gj9A259T59.1	LOC113783341_rna1899	LOC113705956_rna5477	LOC113726612_rna1679	CDP06929	NOT
OG1888	Gj9A199T74.1	LOC113761182_rna3273	LOC113712619_rna6645	LOC113731837_rna2529	CDP04002	NOT
OG1889	Gj9X162T109.1	LOC113773576_rna2386	LOC113696385_rna7488	LOC113730714_rna3028	CDP03522	NOT
OG1890	Gj9P215T27.1	LOC113751153_rna3572	LOC113710454_rna6279	LOC113729833_rna2162	CDP09137	NOT
OG1891	Gj9P199T19.1	LOC113775334_rna3286	LOC113712510_rna6631	LOC113731740_rna2515	CDP04014	MTNI;PTNI
OG1892	Gj9A248T62.1	LOC113782866_rna2004	LOC113706812_rna5627	LOC113727073_rna1750	CDP07004	NOT
OG1893	Gj9X221T26.1	LOC113762389_rna3693	LOC113709769_rna6149	LOC113729098_rna2047	CDP09057	NOT
OG1894	Gj9P220T14.1	LOC113782758_rna3684	LOC113709847_rna6159	LOC113729141_rna2053	CDP09066	NOT
OG1895	Gj9X267T38.1	LOC113762833_rna1793	LOC113705359_rna5375	LOC113741800_rna1606	CDP06857	NOT
OG1896	Gj9A238T85.1	LOC113776465_rna2146	LOC113707701_rna5789	LOC113727609_rna1850	CDP07094	NOT
OG1897	Gj9X202T76.1	LOC113778488_rna3330	LOC113712188_rna6571	LOC113743047_rna2454	CDP04045	NOT
OG1898	Gj9A199T76.1	LOC113780642_rna3277	LOC113712580_rna6640	LOC113731805_rna2524	CDP04005	NOT
OG19	Gj4A504T52.1	LOC113774786_rna22424	LOC113697285_rna46540	LOC113694066_rna42026	CDP02997	NOT
OG190	Gj4A463T47.1	LOC113775863_rna22862	LOC113695870_rna46952	LOC113693790_rna42393	CDP10190	NOT
OG1900	Gj9X228T50.1	LOC113777163_rna3839	LOC113709576_rna6118	LOC113728455_rna1962	CDP08967	NOT
OG1901	Gj9P195T19.1	LOC113761724_rna3198	LOC113713186_rna6725	LOC113732375_rna2621	CDP03954	MTNI;PTNI
OG1902	Gj9P164T12.1	LOC113761761_rna2423	LOC113717505_rna7449	LOC113734477_rna2990	CDP03539	NOT
OG1903	Gj9P251T19.1	LOC113762086_rna1966	LOC113706657_rna5593	LOC113726983_rna1736	CDP06993	NOT
OG1905	Gj9X157T47.1	LOC113778644_rna2689	LOC113718483_rna7611	LOC113735498_rna3174	CDP17089	NOT
OG1906	Gj9A240T104.1	LOC113771813_rna2118	LOC113707431_rna5753	LOC113727499_rna1828	CDP07077	NOT
OG1907	Gj4P493T5.1	LOC113771183_rna17649	LOC113743834_rna34378	LOC113689150_rna37609	CDP16606	NOT
OG1908	Gj9A244T89.1	LOC113764058_rna2060	LOC113707157_rna5692	LOC113742231_rna1790	CDP07042	NOT
OG1909	Gj9X179T103.1	LOC113774004_rna2874	LOC113689927_rna7053	LOC113743355_rna2704	CDP03733	NOT
OG191	Gj11A413T113.1	LOC113754398_rna38494	LOC113717596_rna77383	LOC113717119_rna74389	CDP00288	NOT
OG1910	Gj9X195T34.1	LOC113761533_rna3186	LOC113713261_rna6738	LOC113743214_rna2635	CDP03943	NOT
OG1911	Gj9A205T99.1	LOC113775052_rna3372	LOC113711853_rna6522	LOC113731163_rna2409	CDP04081	NOT
OG1912	Gj9P203T10.1	LOC113778532_rna3340	LOC113712136_rna6561	LOC113731348_rna2441	CDP04051	NOT
OG1913	Gj5A308T78.1	LOC113782797_rna1542	LOC113703531_rna4989	LOC113724699_rna1312	CDP09652	PTNI
OG1915	Gj9A232T76.1	LOC113762775_rna3898	LOC113708409_rna5909	LOC113728122_rna1918	CDP08931	NOT
OG1916	Gj9X208T83.1	LOC113774390_rna3447	LOC113695902_rna6433	LOC113728913_rna2325	CDP09220	NOT
OG1917	Gj9P220T9.1	LOC113750611_rna3676	LOC113709903_rna6167	LOC113729185_rna2059	CDP09072	NOT
OG1918	Gj9A195T108.1	LOC113761715_rna3199	LOC113713171_rna6723	LOC113732362_rna2619	CDP03955	NOT
OG1919	Gj9A169T89.1	LOC113761101_rna2513	LOC113716857_rna7334	LOC113733823_rna2868	CDP03603	NOT
OG192	Gj11A413T114.1	LOC113754399_rna38495	LOC113719392_rna77384	LOC113717225_rna74390	CDP00287	NOT
OG1921	Gj9A213T93.1	LOC113775460_rna3513	LOC113695857_rna6349	LOC113730322_rna2257	CDP09165	NOT
OG1922	Gj9A206T103.1	LOC113749705_rna3399	LOC113711710_rna6495	LOC113731024_rna2387	CDP09243	NOT
OG1924	Gj9A180T126.1	LOC113749568_rna2876	LOC113715168_rna7049	LOC113732826_rna2702	CDP03735	NOT
OG1925	Gj5A233T8.1	LOC113761078_rna1019	LOC113701739_rna4536	LOC113720280_rna992	CDP14606	PTNI
OG1926	Gj9P156T10.1	LOC113776436_rna2712	LOC113718665_rna7637	LOC113735644_rna3201	CDP17075	NOT
OG1927	Gj9P163T11.1	LOC113773585_rna2387	LOC113717746_rna7487	LOC113734687_rna3027	CDP03523	NOT
OG1928	Gj9A207T92.1	LOC113782558_rna3413	LOC113711641_rna6481	LOC113730981_rna2383	CDP09237	NOT
OG1929	Gj9A160T78.1	LOC113762815_rna2642	LOC113718173_rna7564	LOC113735098_rna3115	CDP17122	NOT
OG193	Gj1X439T4.1	LOC113783359_rna32135	LOC113709393_rna65219	LOC113707906_rna63171	CDP12590	NOT
OG1930	Gj5P256T3.1	LOC113768286_rna1108	LOC113701909_rna4597	LOC113722143_rna1041	CDP09283	NOT
OG1931	Gj9X216T29.1	LOC113765066_rna3598	LOC113710359_rna6260	LOC113729577_rna2112	CDP09126	NOT
OG1932	Gj9A170T86.1	LOC113773688_rna2539	LOC113716744_rna7313	LOC113733759_rna2861	CDP03618	NOT
OG1933	Gj9A203T96.1	LOC113777552_rna3342	LOC113712126_rna6560	LOC113731334_rna2440	CDP04052	NOT
OG1934	Gj9A171T88.1	LOC113780232_rna2562	LOC113716541_rna7283	LOC113733453_rna2830	CDP03633	NOT
OG1935	Gj9A198T85.1	LOC113762946_rna3268	LOC113712671_rna6652	LOC113732211_rna2596	CDP03998	NOT
OG1936	Gj9P216T10.1	LOC113774559_rna3600	LOC113695799_rna6259	LOC113742797_rna2110	CDP09124	NOT
OG1937	Gj5A161T55.1	LOC113781750_rna810	LOC113700907_rna4301	LOC113715605_rna828	CDP14098	NOT
OG1938	Gj9P156T17.1	LOC113769005_rna2704	LOC113718589_rna7627	LOC113735578_rna3191	CDP17081	NOT
OG1939	Gj9A180T125.1	LOC113751277_rna2875	LOC113715176_rna7050	LOC113732836_rna2703	CDP03734	NOT
OG194	Gj8P378T15.1	LOC113748880_rna34289	LOC113712215_rna67433	LOC113713838_rna70239	CDP01027	NOT
OG1941	Gj9A251T59.1	LOC113775214_rna1969	LOC113695251_rna5600	LOC113742130_rna1739	CDP06995	MTNI;PTNI
OG1942	Gj9A255T127.1	LOC113753279_rna37212	LOC113706368_rna5544	LOC113726788_rna1706	CDP06963	NOT
OG1943	Gj9A167T99.1	LOC113762302_rna2474	LOC113717114_rna7384	LOC113734136_rna2923	CDP03576	NOT
OG1944	Gj9A168T70.1	LOC113775583_rna2499	LOC113716941_rna7347	LOC113733946_rna2891	CDP03592	PTNI
OG1945	Gj9A216T138.1	LOC113751141_rna3609	LOC113710309_rna6250	LOC113729494_rna2099	CDP09119	NOT
OG1946	Gj9X201T48.1	LOC113762250_rna3313	LOC113712296_rna6590	LOC113731506_rna2472	CDP04039	NOT
OG1947	Gj5A381T56.1	LOC113760511_rna1754	LOC113704932_rna5315	LOC113725978_rna1585	CDP15566	NOT
OG1948	Gj9P155T13.1	LOC113778743_rna2736	LOC113718815_rna7664	LOC113735784_rna3225	CDP17058	MTI
OG195	Gj8A378T67.1	LOC113750006_rna34287	LOC113711813_rna67432	LOC113713658_rna70237	CDP01028	NOT
OG1950	Gj5P68T5.1	LOC113765951_rna440	LOC113688124_rna3584	LOC113736408_rna398	CDP17356	NOT
OG1951	Gj5X232T2.1	LOC113752508_rna1015	LOC113692852_rna4533	LOC113739260_rna994	CDP14604	NOT
OG1953	Gj9A208T126.1	LOC113775292_rna3441	LOC113711424_rna6439	LOC113730739_rna2327	CDP09223	NOT
OG1954	Gj9A197T165.1	LOC113764353_rna3238	LOC113712890_rna6687	LOC113731960_rna2556	CDP03981	NOT
OG1956	Gj9X443T58.1	LOC113782282_rna1198	LOC113702419_rna4735	LOC113739887_rna1141	CDP08472	NOT
OG1958	Gj9A160T75.1	LOC113781057_rna2646	LOC113718202_rna7568	LOC113735135_rna3119	CDP17118	NOT
OG1959	Gj9X447T13.1	LOC113780866_rna1302	LOC113702768_rna4791	LOC113724153_rna1171	CDP08492	NOT
OG1960	Gj9A234T93.1	LOC113778734_rna2213	LOC113708214_rna5873	LOC113727903_rna1883	CDP07138	NOT
OG1962	Gj9A225T91.1	LOC113750325_rna3790	LOC113709159_rna6050	LOC113742640_rna1996	CDP08998	NOT
OG1964	Gj9A194T100.1	LOC113763156_rna3167	LOC113713392_rna6757	LOC113732561_rna2655	CDP03929	MTNI;PTNI
OG1965	Gj9X242T44.1	LOC113750584_rna2082	LOC113689609_rna5716	LOC113726699_rna1802	CDP07055	NOT
OG1966	Gj9A230T75.1	LOC113781111_rna3860	LOC113708650_rna5957	LOC113728240_rna1935	CDP08952	NOT
OG1967	Gj5A60T49.1	LOC113763756_rna401	LOC113699204_rna3797	LOC113698706_rna346	CDP13100	PTNI
OG1968	Gj5P311T7.1	LOC113751683_rna1513	LOC113703658_rna5010	LOC113724791_rna1325	CDP09663	NOT
OG1969	Gj5A312T47.1	LOC113782273_rna1511	LOC113703673_rna5013	LOC113724811_rna1328	CDP09664	NOT
OG197	Gj9A723T94.1	LOC113777553_rna27045	LOC113701085_rna55343	LOC113698219_rna52096	CDP18341	NOT
OG1970	Gj9A171T79.1	LOC113761269_rna2547	LOC113716677_rna7301	LOC113733667_rna2849	CDP03622	PTNI
OG1971	Gj9P173T21.1	LOC113781004_rna2598	LOC113716049_rna7205	LOC113733210_rna2785	CDP03664	NOT
OG1972	Gj9A154T82.1	LOC113781397_rna3924	LOC113718969_rna7680	LOC113735905_rna3243	CDP17047	MTNI;PTNI
OG1973	Gj9A195T107.1	LOC113750646_rna3193	LOC113713205_rna6730	LOC113732405_rna2626	CDP03949	MTI;PTI
OG1974	Gj9A174T97.1	LOC113778968_rna2790	LOC113715953_rna7189	LOC113733111_rna2765	CDP03673	NOT
OG1975	Gj9A155T117.1	LOC113761696_rna2714	LOC113718675_rna7639	LOC113735653_rna3202	CDP17074	NOT
OG1977	Gj5A57T87.1	LOC113750696_rna292	LOC113700272_rna4079	LOC113693387_rna223	CDP13153	NOT
OG1978	Gj9P214T16.1	LOC113758905_rna3546	LOC113710715_rna6319	LOC113730196_rna2226	CDP09150	NOT
OG1979	Gj9P198T16.1	LOC113761748_rna3271	LOC113712635_rna6646	LOC113732239_rna2599	CDP04001	NOT
OG198	Gj9A997T76.1	LOC113748968_rna33910	LOC113712357_rna67078	LOC113714934_rna69868	CDP21040	NOT
OG1980	Gj5P234T0.1	LOC113748704_rna1020	LOC113701747_rna4537	LOC113720128_rna991	CDP14607	NOT
OG1981	Gj5X141T1.1	LOC113767716_rna767	LOC113700852_rna4276	LOC113713947_rna790	CDP16604	NOT
OG1982	Gj5A91T136.1	LOC113774940_rna2074	LOC113707236_rna5707	LOC113727337_rna1798	CDP07051	NOT
OG1983	Gj9A224T121.1	LOC113777841_rna3775	LOC113709067_rna6033	LOC113727939_rna2013	CDP09007	MTI;MTEC
OG1984	Gj9A166T86.1	LOC113761839_rna2458	LOC113717206_rna7400	LOC113734275_rna2943	CDP03564	NOT
OG1985	Gj9A219T115.1	LOC113764539_rna3661	LOC113710025_rna6191	LOC113729282_rna2069	CDP09084	NOT
OG1986	Gj9P256T20.1	LOC113782439_rna1922	LOC113706221_rna5523	LOC113726700_rna1697	CDP06951	MTNI;PTNI
OG1987	Gj9X237T54.1	LOC113783038_rna2163	LOC113707854_rna5812	LOC113727661_rna1854	CDP07103	NOT
OG1988	Gj9A209T70.1	LOC113780994_rna3461	LOC113711298_rna6411	LOC113742892_rna2316	CDP09207	NOT
OG1989	Gj9A215T110.1	LOC113751241_rna3589	LOC113710423_rna6272	LOC113729700_rna2129	CDP09134	MTI;MTEC
OG199	Gj1A170T22.1	LOC113757759_rna43021	LOC113728631_rna17208	LOC113723977_rna10513	CDP21651	NOT
OG1990	Gj9P158T15.1	LOC113780006_rna2678	LOC113718414_rna7600	LOC113735430_rna3160	CDP17096	MTNI;PTNI
OG1991	Gj9A160T83.1	LOC113781066_rna2645	LOC113718209_rna7567	LOC113735145_rna3118	CDP17119	NOT
OG1993	Gj5A388T48.1	LOC113779823_rna1764	LOC113705049_rna5331	LOC113726009_rna1589	CDP15561	NOT
OG1994	Gj5A78T68.1	LOC113775815_rna485	LOC113698535_rna3653	LOC113703095_rna463	CDP17664	NOT
OG1997	Gj9A220T124.1	LOC113780121_rna3686	LOC113709821_rna6156	LOC113729125_rna2052	CDP09063	NOT
OG2	Gj4A57T65.1	LOC113774643_rna23031	LOC113694690_rna47218	LOC113694083_rna42688	CDP14148	NOT
OG20	Gj9A796T85.1	LOC113768273_rna14810	LOC113742897_rna31772	LOC113739638_rna28449	CDO98206	NOT
OG200	Gj4A273T27.1	LOC113775664_rna23871	LOC113695850_rna47968	LOC113692685_rna43449	CDP18703	NOT
OG2000	Gj9X264T54.1	LOC113768765_rna1820	LOC113705527_rna5401	LOC113741850_rna1627	CDP06875	NOT
OG2001	Gj9P198T10.1	LOC113765153_rna3261	LOC113712733_rna6663	LOC113732165_rna2590	CDP03996	MTNI;PTNI
OG2002	Gj9A217T113.1	LOC113779863_rna3639	LOC113710183_rna6218	LOC113729346_rna2080	CDP09102	NOT
OG2003	Gj9P214T18.1	LOC113778575_rna3548	LOC113710582_rna6310	LOC113730059_rna2220	CDP09149	NOT
OG2004	Gj9A156T73.1	LOC113782160_rna2703	LOC113718579_rna7626	LOC113735571_rna3190	CDP17084	NOT
OG2005	Gj9A199T75.1	LOC113763634_rna3275	LOC113712596_rna6642	LOC113731816_rna2527	CDP04004	PTI;PTEC
OG2006	Gj5A99T25.1	LOC113762348_rna580	LOC113699048_rna3767	LOC113707757_rna603	CDP11097	NOT
OG2007	Gj9A233T59.1	LOC113761887_rna2222	LOC113708277_rna5884	LOC113727944_rna1891	CDP07143	NOT
OG2008	Gj9A240T105.1	LOC113777966_rna2115	LOC113707420_rna5751	LOC113727517_rna1827	CDP07076	NOT
OG2009	Gj5A22T108.1	LOC113779132_rna97	LOC113697505_rna3441	LOC113687919_rna91	CDP17579	MTNI
OG201	Gj9A160T79.1	LOC113755425_rna2639	LOC113718165_rna7561	LOC113735093_rna3110	CDP17124	NOT
OG2010	Gj9P174T9.1	LOC113781033_rna2603	LOC113716084_rna7203	LOC113733206_rna2781	CDP03666	NOT
OG2012	Gj5A308T79.1	LOC113781735_rna1540	LOC113703551_rna4991	LOC113724721_rna1314	CDP09654	NOT
OG2013	Gj9A252T84.1	LOC113780309_rna1963	LOC113706614_rna5588	LOC113726975_rna1732	CDP06990	NOT
OG2016	Gj9X248T28.1	LOC113781606_rna2005	LOC113689560_rna5628	LOC113726434_rna1751	CDP07005	NOT
OG2017	Gj9X246T26.1	LOC113779212_rna2022	LOC113706923_rna5648	LOC113727137_rna1765	CDP07017	NOT
OG2018	Gj9A1096T95.1	LOC113762860_rna4203	LOC113729918_rna14874	LOC113724868_rna7933	CDP05044	NOT
OG2019	Gj9A1056T79.1	LOC113763211_rna4980	LOC113730351_rna15693	LOC113725377_rna8859	CDP14012	NOT
OG202	Gj11A282T48.1	LOC113753602_rna37294	LOC113718810_rna76235	LOC113717338_rna73173	CDP05476	NOT
OG2020	Gj9A1104T97.1	LOC113760695_rna4005	LOC113729791_rna14644	LOC113724758_rna7771	CDP04923	NOT
OG2021	Gj1A139T14.1	LOC113762193_rna6340	LOC113731105_rna17154	LOC113726220_rna10458	CDO96876	NOT
OG2022	Gj2P19T16.1	LOC113760464_rna10047	LOC113732824_rna20828	LOC113727616_rna13474	CDP15514	NOT
OG2023	Gj9X874T69.1	LOC113758685_rna6735	LOC113728654_rna17592	LOC113723997_rna10745	CDO97096	NOT
OG2024	Gj2A345T83.1	LOC113760766_rna8128	LOC113732065_rna18884	LOC113726928_rna11758	CDP09366	NOT
OG2025	Gj9P1080T11.1	LOC113763467_rna4568	LOC113730111_rna15254	LOC113725081_rna8330	CDP05251	MTNI;PTNI
OG2028	Gj9A935T78.1	LOC113762093_rna10323	LOC113733003_rna21177	LOC113727834_rna13870	CDP15222	NOT
OG203	Gj5A208T19.1	LOC113780041_rna862	LOC113701093_rna4350	LOC113717575_rna879	CDP15753	NOT
OG2030	Gj2E389T6.1	LOC113759842_rna7424	LOC113733245_rna21655	LOC113728132_rna14443	CDP08751	NOT
OG2031	Gj2A353T22.1	LOC113762241_rna8047	LOC113732009_rna18789	LOC113726879_rna11685	CDP09429	NOT
OG2032	Gj1A166T27.1	LOC113761892_rna6383	LOC113731120_rna17191	LOC113726237_rna10501	CDO96902	NOT
OG2033	Gj1P80T12.1	LOC113762590_rna6142	LOC113731017_rna16976	LOC113726100_rna10207	CDO96723	NOT
OG2035	Gj2X355T84.1	LOC113761043_rna8025	LOC113731996_rna18769	LOC113726865_rna11656	CDP09441	MTI
OG2036	Gj2P73T8.1	LOC113761164_rna9727	LOC113732685_rna20500	LOC113727483_rna13156	CDP08579	PTNI
OG2038	Gj9A1077T80.1	LOC113763272_rna4603	LOC113730138_rna15295	LOC113725110_rna8362	CDP05283	NOT
OG2039	Gj2A335T59.1	LOC113760773_rna8197	LOC113732079_rna18900	LOC113726940_rna11780	CDP09359	MTNI;PTNI
OG204	Gj8P21T4.1	LOC113748820_rna35304	LOC113712977_rna68915	LOC113714452_rna71787	CDP11376	NOT
OG2040	Gj9P1043T9.1	LOC113782880_rna32991	LOC113730526_rna15992	LOC113725506_rna9077	CDP00059	NOT
OG2041	Gj2A358T81.1	LOC113759341_rna7983	LOC113731732_rna18275	LOC113726841_rna11609	CDP09464	NOT
OG2042	Gj9P904T14.1	LOC113762370_rna7541	LOC113731718_rna18250	LOC113726688_rna11368	CDO97489	NOT
OG2043	Gj9A1104T91.1	LOC113762937_rna4007	LOC113729794_rna14647	LOC113724762_rna7775	CDP04925	NOT
OG2044	Gj9A1066T100.1	LOC113760780_rna7590	LOC113730226_rna15459	LOC113725254_rna8619	CDP13884	NOT
OG2045	Gj9P882T11.1	LOC113761727_rna7029	LOC113728674_rna17793	LOC113726457_rna10920	CDO97207	NOT
OG2047	Gj9A875T81.1	LOC113761813_rna6756	LOC113731351_rna17616	LOC113726374_rna10769	CDO97110	NOT
OG2049	Gj9X1058T51.1	LOC113755341_rna4950	LOC113728447_rna15664	LOC113721305_rna8830	CDP13992	NOT
OG205	Gj9A200T90.1	LOC113751319_rna3293	LOC113712436_rna6616	LOC113731682_rna2504	CDP04021	NOT
OG2050	Gj9A1036T92.1	LOC113762184_rna5289	LOC113730600_rna16153	LOC113725577_rna9216	CDO99990	NOT
OG2051	Gj2A3T68.1	LOC113760975_rna10132	LOC113732883_rna20937	LOC113727682_rna13582	CDP17188	NOT
OG2052	Gj9A1073T59.1	LOC113760756_rna4707	LOC113730183_rna15370	LOC113725155_rna8430	CDP05329	NOT
OG2053	Gj9A1098T105.1	LOC113762186_rna4137	LOC113729871_rna14792	LOC113724833_rna7878	CDP05001	NOT
OG2054	Gj9P1054T12.1	LOC113762608_rna5014	LOC113730379_rna15731	LOC113725406_rna8895	CDP14043	PTNI
OG2055	Gj9A1027T108.1	LOC113764199_rna5456	LOC113730697_rna16352	LOC113725690_rna9436	CDO99880	NOT
OG2056	Gj9A949T54.1	LOC113761311_rna10171	LOC113732904_rna20980	LOC113727734_rna13689	CDP17209	NOT
OG2057	Gj9A1014T65.1	LOC113761844_rna5677	LOC113730814_rna16585	LOC113725827_rna9697	CDO99727	NOT
OG2058	Gj2A446T21.1	LOC113762644_rna8550	LOC113732240_rna19262	LOC113727082_rna12082	CDP07769	NOT
OG2059	Gj9X1031T49.1	LOC113763042_rna5379	LOC113730649_rna16264	LOC113725639_rna9346	CDO99927	NOT
OG206	Gj9A175T75.1	LOC113777430_rna2766	LOC113715842_rna7159	LOC113732945_rna2729	CDP03683	NOT
OG2061	Gj2P383T23.1	LOC113763616_rna10711	LOC113733174_rna21512	LOC113728017_rna14228	CDP08822	NOT
OG2062	Gj2A385T104.1	LOC113761262_rna10735	LOC113733191_rna21546	LOC113728075_rna14334	CDP08805	NOT
OG2064	Gj9A1045T112.1	LOC113763603_rna5179	LOC113730475_rna15915	LOC113725466_rna9001	CDP00098	MTNI;PTNI
OG2065	Gj1P80T8.1	LOC113762429_rna6139	LOC113731016_rna16972	LOC113726097_rna10204	CDO96720	NOT
OG2066	Gj9P1087T25.1	LOC113763515_rna4364	LOC113730012_rna15053	LOC113724968_rna8122	CDP05142	NOT
OG2068	Gj2X418T18.1	LOC113762661_rna8370	LOC113732167_rna19116	LOC113726960_rna11813	CDP07666	NOT
OG2069	Gj2P18T15.1	LOC113760474_rna10054	LOC113732834_rna20842	LOC113727622_rna13482	CDP15508	MTNI;PTNI
OG207	Gj9P6T17.1	LOC113773302_rna22234	LOC113696321_rna46469	LOC113691486_rna41788	CDP03119	NOT
OG2070	Gj9A901T52.1	LOC113760754_rna7472	LOC113731675_rna18177	LOC113726649_rna11267	CDO97452	NOT
OG2071	Gj1P48T12.1	LOC113761824_rna5911	LOC113729706_rna16797	LOC113723890_rna9936	CDO99597	NOT
OG2072	Gj2A421T65.1	LOC113762506_rna8416	LOC113732182_rna19146	LOC113724100_rna11788	CDP07685	NOT
OG2073	Gj9P901T14.1	LOC113761619_rna7482	LOC113731678_rna18186	LOC113726654_rna11288	CDO97455	NOT
OG2074	Gj2A351T43.1	LOC113760369_rna8062	LOC113732019_rna18804	LOC113726890_rna11700	CDP09418	PTI
OG2076	Gj2P359T9.1	LOC113763930_rna7964	LOC113731742_rna18293	LOC113726832_rna11588	CDP09472	NOT
OG2077	Gj9E1090T1.1	LOC113762519_rna4308	LOC113729972_rna14985	LOC113724929_rna8050	CDP05110	MTNI;PTNI
OG2078	Gj9X1039T51.1	LOC113783794_rna33060	LOC113729540_rna16054	LOC113721533_rna9150	CDP00022	NOT
OG2079	Gj9P1023T9.1	LOC113760738_rna5560	LOC113730753_rna16451	LOC113725751_rna9567	CDO99815	MTNI;PTNI
OG208	Gj2A460T37.1	LOC113764110_rna8657	LOC113732292_rna19367	LOC113727116_rna12182	CDP19301	NOT
OG2080	Gj9A870T118.1	LOC113761656_rna6480	LOC113731272_rna17460	LOC113726301_rna10617	CDO97037	NOT
OG2081	Gj2A388T101.1	LOC113762653_rna10803	LOC113733235_rna21633	LOC113728121_rna14421	CDP08762	NOT
OG2082	Gj2P390T13.1	LOC113759256_rna7405	LOC113733258_rna21681	LOC113728149_rna14476	CDP08736	NOT
OG2083	Gj9A1032T105.1	LOC113761995_rna5371	LOC113730642_rna16255	LOC113725632_rna9333	CDO99935	PTNI
OG2084	Gj1A43T74.1	LOC113762959_rna5963	LOC113730962_rna16850	LOC113726005_rna10003	CDO99558	NOT
OG2085	Gj9A1075T103.1	LOC113763095_rna4661	LOC113730152_rna15321	LOC113725126_rna8389	CDP05303	NOT
OG2086	Gj9P1040T19.1	LOC113782932_rna33030	LOC113730553_rna16044	LOC113725527_rna9125	CDP00029	NOT
OG2087	Gj2P399T8.1	LOC113760749_rna10940	LOC113733363_rna21895	LOC113728213_rna14582	CDP08626	NOT
OG2088	Gj2P377T24.1	LOC113762893_rna10581	LOC113733113_rna21381	LOC113727995_rna14184	CDP08890	NOT
OG2089	Gj9A1038T73.1	LOC113763146_rna5267	LOC113730586_rna16114	LOC113725564_rna9183	CDP00004	NOT
OG209	Gj9P872T12.1	LOC113761641_rna6442	LOC113731298_rna17514	LOC113726328_rna10670	CDO97063	NOT
OG2090	Gj1P28T5.1	LOC113763536_rna5746	LOC113730856_rna16652	LOC113725871_rna9771	CDO99690	MTNI;PTNI
OG2091	Gj2A368T85.1	LOC113761491_rna7882	LOC113731790_rna18379	LOC113726795_rna11525	CDO97708	PTNI
OG2093	Gj2X386T30.1	LOC113763550_rna10767	LOC113733208_rna21585	LOC113724706_rna14373	CDP08786	MTI
OG2094	Gj9A1060T138.1	LOC113761846_rna4906	LOC113730311_rna15628	LOC113725341_rna8794	CDP13972	NOT
OG2095	Gj2P37T10.1	LOC113760200_rna9965	LOC113729626_rna20726	LOC113723705_rna13382	CDP17976	NOT
OG2096	Gj9A1085T87.1	LOC113762710_rna4436	LOC113733409_rna15129	LOC113720214_rna8195	CDP05180	NOT
OG2098	Gj2A376T104.1	LOC113761048_rna10559	LOC113733099_rna21358	LOC113727983_rna14155	CDP08904	NOT
OG2099	Gj9A1080T110.1	LOC113763090_rna4547	LOC113730105_rna15236	LOC113725073_rna8308	CDP05243	NOT
OG210	Gj10A293T75.1	LOC113778293_rna25237	LOC113701800_rna53339	LOC113698981_rna50178	CDP01929	MTNI;PTNI
OG2100	Gj2P378T16.1	LOC113762491_rna10606	LOC113733124_rna21414	LOC113728005_rna14205	CDP08878	NOT
OG2101	Gj9A940T27.1	LOC113762342_rna10268	LOC113732975_rna21120	LOC113727804_rna13824	CDP18258	NOT
OG2102	Gj9P1102T11.1	LOC113762227_rna4039	LOC113729813_rna14681	LOC113724786_rna7811	CDP04945	NOT
OG2103	Gj2A351T41.1	LOC113761684_rna8058	LOC113732016_rna18799	LOC113726887_rna11696	CDP09424	NOT
OG2104	Gj2A69T21.1	LOC113764047_rna9746	LOC113732696_rna20523	LOC113727490_rna13177	CDP08586	NOT
OG2106	Gj9A1044T53.1	LOC113762466_rna5205	LOC113730511_rna15956	LOC113725489_rna9030	CDP00078	NOT
OG2107	Gj1P101T14.1	LOC113764005_rna6228	LOC113733482_rna17091	LOC113722132_rna10338	CDO96792	NOT
OG2109	Gj9A1075T110.1	LOC113761551_rna4665	LOC113730157_rna15326	LOC113725131_rna8393	CDP05307	NOT
OG211	Gj3P53T10.1	LOC113765700_rna13610	LOC113736925_rna27804	LOC113735106_rna24893	CDP08015	NOT
OG2111	Gj9P875T19.1	LOC113760983_rna6766	LOC113731361_rna17627	LOC113726382_rna10780	CDO97118	PTI;PTEC
OG2112	Gj2A38T56.1	LOC113760197_rna9957	LOC113729396_rna20707	LOC113724580_rna13371	CDP17982	NOT
OG2113	Gj9P1055T15.1	LOC113753680_rna4998	LOC113730366_rna15714	LOC113725391_rna8877	CDP14028	MTNI
OG2114	Gj9A884T66.1	LOC113759203_rna7064	LOC113729285_rna17833	LOC113722546_rna10966	CDO97231	NOT
OG2115	Gj2P287T2.1	LOC113763564_rna9059	LOC113732483_rna19796	LOC113727251_rna12487	CDP17530	NOT
OG2116	Gj2P95T7.1	LOC113762440_rna9680	LOC113732661_rna20450	LOC113727463_rna13125	CDP08543	NOT
OG2117	Gj9P1095T18.1	LOC113759792_rna4225	LOC113729930_rna14892	LOC113728265_rna7949	CDP05057	NOT
OG2118	Gj9A1027T110.1	LOC113762117_rna5466	LOC113730702_rna16372	LOC113725697_rna9450	CDO99871	NOT
OG2119	Gj9A897T119.1	LOC113764201_rna7324	LOC113731638_rna18114	LOC113726608_rna11200	CDO97406	NOT
OG212	Gj9A726T165.1	LOC113766175_rna12688	LOC113736735_rna26837	LOC113734620_rna23644	CDP10326	NOT
OG2120	Gj9P1099T16.1	LOC113760521_rna4119	LOC113729858_rna14772	LOC113724823_rna7868	CDP04989	MTI;PTI
OG2121	Gj9P901T8.1	LOC113760701_rna7469	LOC113731672_rna18174	LOC113726646_rna11263	CDO97448	NOT
OG2122	Gj2P375T9.1	LOC113760324_rna10546	LOC113733090_rna21346	LOC113727975_rna14143	CDP08911	NOT
OG2123	Gj9A1058T78.1	LOC113760452_rna4955	LOC113730334_rna15669	LOC113725363_rna8835	CDP13995	NOT
OG2124	Gj2P376T28.1	LOC113761819_rna10568	LOC113733103_rna21369	LOC113727987_rna14166	CDP08899	MTNI;PTNI
OG2125	Gj9A1077T74.1	LOC113760126_rna4598	LOC113730135_rna15290	LOC113725106_rna8359	CDP05280	NOT
OG2126	Gj9A1087T121.1	LOC113763241_rna4365	LOC113730011_rna15054	LOC113724963_rna8123	CDP05143	NOT
OG2127	Gj1A43T82.1	LOC113763300_rna5956	LOC113730960_rna16842	LOC113726001_rna9995	CDO99563	NOT
OG2128	Gj9X884T35.1	LOC113759854_rna7066	LOC113731483_rna17835	LOC113724013_rna10968	CDO97233	MTNI
OG2129	Gj9P885T19.1	LOC113763783_rna7088	LOC113731499_rna17859	LOC113726504_rna10997	CDO97252	PTI
OG213	Gj3A213T55.1	LOC113757897_rna43153	LOC113736732_rna27326	LOC113734932_rna24372	CDP03486	NOT
OG2130	Gj9A1037T47.1	LOC113761223_rna5274	LOC113730592_rna16127	LOC113725569_rna9193	CDO99998	NOT
OG2131	Gj9A870T114.1	LOC113761243_rna6477	LOC113731274_rna17463	LOC113726302_rna10620	CDO97039	NOT
OG2132	Gj9A1090T111.1	LOC113763823_rna4303	LOC113729969_rna14976	LOC113724926_rna8043	CDP05107	NOT
OG2133	Gj9P1063T12.1	LOC113764200_rna4846	LOC113730271_rna15544	LOC113725298_rna8710	CDP13928	NOT
OG2134	Gj9P1062T14.1	LOC113761826_rna4855	LOC113733443_rna15555	LOC113725304_rna8722	CDP13935	NOT
OG2135	Gj9P1103T35.1	LOC113760399_rna4025	LOC113729804_rna14667	LOC113724774_rna7795	CDP04935	NOT
OG2136	Gj9A893T63.1	LOC113762088_rna7250	LOC113731601_rna18058	LOC113726570_rna11108	CDO97362	NOT
OG2137	Gj9A1046T94.1	LOC113761869_rna5150	LOC113730469_rna15899	LOC113725452_rna8967	CDP00114	NOT
OG2139	Gj9A941T55.1	LOC113763939_rna10255	LOC113732963_rna21093	LOC113727795_rna13809	CDP18253	NOT
OG214	Gj9A798T88.1	LOC113768664_rna15611	LOC113742983_rna32536	LOC113740297_rna29062	CDO98622	MTNI;PTNI
OG2140	Gj1A35T77.1	LOC113761825_rna5826	LOC113730886_rna16716	LOC113725912_rna9859	CDO99646	NOT
OG2141	Gj9P1018T24.1	LOC113760436_rna5622	LOC113730793_rna16540	LOC113725787_rna9620	CDO99767	NOT
OG2142	Gj9A906T66.1	LOC113763429_rna7565	LOC113731820_rna18438	LOC113726713_rna11406	CDO97513	NOT
OG2145	Gj9X1036T38.1	LOC113755746_rna5299	LOC113730605_rna16169	LOC113725587_rna9251	CDO99983	NOT
OG2146	Gj9A1023T73.1	LOC113760015_rna5545	LOC113733477_rna16436	LOC113725744_rna9553	CDO99823	NOT
OG2147	Gj2A381T139.1	LOC113763746_rna10653	LOC113733147_rna21467	LOC113728034_rna14270	CDP08855	NOT
OG2148	Gj9A1066T107.1	LOC113763415_rna4771	LOC113730230_rna15468	LOC113725257_rna8629	CDP13888	NOT
OG2149	Gj9A1074T96.1	LOC113762385_rna4681	LOC113730175_rna15359	LOC113725149_rna8420	CDP05323	NOT
OG215	Gj1A503T63.1	LOC113783337_rna31321	LOC113709423_rna64519	LOC113708685_rna62540	CDP04286	MTNI;PTNI
OG2150	Gj1A43T80.1	LOC113762065_rna5960	LOC113730959_rna16847	LOC113726003_rna9999	CDO99560	NOT
OG2153	Gj2A378T123.1	LOC113763610_rna10596	LOC113733118_rna21402	LOC113728000_rna14198	CDP08884	NOT
OG2154	Gj9A1084T55.1	LOC113764045_rna4458	LOC113730061_rna15154	LOC113725021_rna8225	CDP05190	NOT
OG2155	Gj9A1088T92.1	LOC113761900_rna4361	LOC113730006_rna15049	LOC113724965_rna8118	CDP05139	NOT
OG2156	Gj9A1100T115.1	LOC113760751_rna4108	LOC113729851_rna14761	LOC113724816_rna7861	CDP04982	NOT
OG2157	Gj9A879T107.1	LOC113763569_rna6982	LOC113731418_rna17734	LOC113726426_rna10864	CDO97174	NOT
OG2158	Gj9A902T117.1	LOC113761215_rna7499	LOC113731693_rna18204	LOC113726668_rna11306	CDO97467	PTNI
OG2160	Gj9A1042T89.1	LOC113757692_rna42962	LOC113729735_rna16008	LOC113722288_rna9094	CDP00047	NOT
OG2162	Gj9X1093T47.1	LOC113760403_rna4260	LOC113729950_rna14936	LOC113724902_rna7981	CDP05081	PTI
OG2163	Gj9X1036T71.1	LOC113763517_rna5291	LOC113730601_rna16159	LOC113725578_rna9224	CDO99989	NOT
OG2164	Gj2P454T3.1	LOC113759528_rna8614	LOC113732274_rna19330	LOC113727099_rna12125	CDP07803	NOT
OG2165	Gj1P149T10.1	LOC113757949_rna6362	LOC113731115_rna17176	LOC113726228_rna10477	CDO96888	NOT
OG2166	Gj9P1023T7.1	LOC113756054_rna5559	LOC113728511_rna16450	LOC113723848_rna9566	CDO99816	NOT
OG2168	Gj2X132T5.1	LOC113759718_rna9518	LOC113729743_rna20348	LOC113724297_rna12971	CDP06840	NOT
OG2169	Gj9A1062T118.1	LOC113763335_rna4851	LOC113733466_rna15551	LOC113721185_rna8718	CDP13932	NOT
OG2170	Gj2A388T104.1	LOC113761194_rna10792	LOC113733229_rna21622	LOC113728114_rna14410	CDP08770	PTI;PTEC
OG2171	Gj9X1026T64.1	LOC113760469_rna5470	LOC113730704_rna16375	LOC113725699_rna9453	CDO99869	MTNI;PTNI
OG2172	Gj2X386T81.1	LOC113760539_rna10758	LOC113733205_rna21573	LOC113728090_rna14364	CDP08788	NOT
OG2173	Gj2A13T49.1	LOC113762634_rna10071	LOC113732851_rna20872	LOC113727640_rna13509	CDP19998	NOT
OG2174	Gj2A398T82.1	LOC113763301_rna10930	LOC113733359_rna21883	LOC113728207_rna14571	CDP08633	NOT
OG2175	Gj9X1068T54.1	LOC113773456_rna2319	LOC113730209_rna15412	LOC113725236_rna8582	CDP13864	PTI
OG2176	Gj9A879T95.1	LOC113759083_rna6969	LOC113731410_rna17714	LOC113726418_rna10842	CDO97163	NOT
OG2177	Gj2A282T24.1	LOC113759783_rna9141	LOC113732491_rna19820	LOC113727261_rna12512	CDP17535	NOT
OG2178	Gj9A1031T86.1	LOC113762155_rna5376	LOC113730646_rna16261	LOC113725636_rna9342	CDO99930	NOT
OG2179	Gj9A511T11.1	LOC113763613_rna9434	LOC113732596_rna20260	LOC113727389_rna12914	CDP16539	NOT
OG218	Gj4P35T8.1	LOC113773772_rna23126	LOC113696494_rna47349	LOC113693029_rna42657	CDP18645	NOT
OG2180	Gj9P881T12.1	LOC113762541_rna7016	LOC113731443_rna17780	LOC113726449_rna10909	CDO97197	NOT
OG2181	Gj9P880T12.1	LOC113763817_rna6988	LOC113731422_rna17740	LOC113726429_rna10872	CDO97178	NOT
OG2182	Gj9P1087T12.1	LOC113763584_rna4370	LOC113730018_rna15063	LOC113724978_rna8129	CDP05149	NOT
OG2183	Gj2X369T96.1	LOC113759317_rna7858	LOC113731809_rna18413	LOC113726765_rna11481	CDO97691	NOT
OG2185	Gj9P941T10.1	LOC113760669_rna10257	LOC113732964_rna21094	LOC113727796_rna13810	CDP18254	NOT
OG2186	Gj9P892T15.1	LOC113760811_rna7225	LOC113731579_rna18020	LOC113726547_rna11071	CDO97340	NOT
OG2187	Gj9A940T29.1	LOC113760263_rna10265	LOC113729459_rna21117	LOC113724640_rna13821	CDP18257	NOT
OG2188	Gj1A41T65.1	LOC113764156_rna5986	LOC113730978_rna16878	LOC113726024_rna10035	CDO99535	NOT
OG2189	Gj9A1060T142.1	LOC113761184_rna4896	LOC113730303_rna15617	LOC113725333_rna8783	CDP13965	NOT
OG219	Gj4A487T105.1	LOC113775644_rna22614	LOC113695935_rna46737	LOC113692538_rna42224	CDP02874	NOT
OG2190	Gj9A1078T110.1	LOC113763720_rna4591	LOC113730129_rna15281	LOC113725100_rna8355	CDP05274	NOT
OG2191	Gj9A946T59.1	LOC113763623_rna10210	LOC113732932_rna21028	LOC113723720_rna13743	CDP17234	NOT
OG2192	Gj2A384T65.1	LOC113761449_rna10731	LOC113733186_rna21542	LOC113728069_rna14328	CDP08810	NOT
OG2193	Gj9P1083T20.1	LOC113762380_rna4472	LOC113730068_rna15165	LOC113725029_rna8237	CDP05199	NOT
OG2194	Gj2P417T12.1	LOC113759431_rna8357	LOC113732158_rna19103	LOC113722833_rna11827	CDP07656	NOT
OG2195	Gj9A1077T79.1	LOC113762874_rna4604	LOC113730139_rna15297	LOC113725111_rna8363	CDP05284	NOT
OG2197	Gj2P6T2.1	LOC113760233_rna10102	LOC113732872_rna20908	LOC113727662_rna13552	CDP18041	NOT
OG2198	Gj2P48T5.1	LOC113760138_rna9827	LOC113729375_rna20660	LOC113724562_rna13321	CDP15838	NOT
OG2199	Gj9A944T73.1	LOC113762817_rna10234	LOC113732947_rna21057	LOC113727778_rna13774	CDP18237	PTNI
OG22	Gj4P55T4.1	LOC113776153_rna23042	LOC113695750_rna47204	LOC113692555_rna42676	CDP14139	NOT
OG220	Gj1A464T74.1	LOC113776749_rna25716	LOC113701560_rna54186	LOC113698436_rna51029	CDP01414	NOT
OG2200	Gj9X1078T18.1	LOC113761202_rna4594	LOC113730131_rna15285	LOC113725102_rna8356	CDP05276	NOT
OG2201	Gj2P487T4.1	LOC113759594_rna8747	LOC113728942_rna19515	LOC113724237_rna12267	CDP16351	NOT
OG2202	Gj1A43T73.1	LOC113762386_rna5967	LOC113730966_rna16853	LOC113726010_rna10007	CDO99551	MTI
OG2203	Gj2P18T10.1	LOC113762050_rna10053	LOC113732833_rna20841	LOC113727620_rna13480	CDP15509	MTNI;PTNI
OG2204	Gj2A351T47.1	LOC113763949_rna8059	LOC113732018_rna18801	LOC113726889_rna11698	CDP09423	NOT
OG2205	Gj9A906T62.1	LOC113762762_rna7597	LOC113731825_rna18446	LOC113726719_rna11413	CDO97520	NOT
OG2206	Gj8A126T9.1	LOC113760871_rna9569	LOC113732523_rna19953	LOC113727308_rna12660	CDP18132	NOT
OG2207	Gj9P1102T12.1	LOC113762659_rna4044	LOC113729815_rna14687	LOC113724788_rna7819	CDP04947	NOT
OG2208	Gj2A402T94.1	LOC113759392_rna8253	LOC113728805_rna18993	LOC113724136_rna11955	CDP09313	NOT
OG2209	Gj9A862T103.1	LOC113760752_rna6657	LOC113731166_rna17264	LOC113726273_rna10566	CDO96941	NOT
OG221	Gj9P298T12.1	LOC113780772_rna29620	LOC113704913_rna57789	LOC113706137_rna61086	CDP08178	NOT
OG2210	Gj9X893T17.1	LOC113761117_rna7239	LOC113731591_rna18042	LOC113726561_rna11093	CDO97352	NOT
OG2211	Gj2P386T14.1	LOC113763392_rna10771	LOC113733213_rna21595	LOC113728098_rna14383	CDP08781	NOT
OG2212	Gj9P1027T17.1	LOC113762614_rna5459	LOC113730699_rna16358	LOC113725691_rna9439	CDO99878	NOT
OG2213	Gj2X397T78.1	LOC113761061_rna10911	LOC113733352_rna21873	LOC113728189_rna14540	CDP08646	NOT
OG2214	Gj9P876T29.1	LOC113762272_rna6786	LOC113731371_rna17651	LOC113726388_rna10791	CDO97133	MTNI;PTNI
OG2215	Gj9A1099T72.1	LOC113754279_rna4128	LOC113729866_rna14785	LOC113728249_rna7874	CDP04996	PTI
OG2216	Gj9A1064T108.1	LOC113763290_rna4807	LOC113730251_rna15506	LOC113725280_rna8666	CDP13910	NOT
OG2217	Gj2X350T71.1	LOC113763674_rna8078	LOC113732025_rna18825	LOC113726895_rna11717	CDP09406	NOT
OG2218	Gj9A1016T46.1	LOC113761751_rna5654	LOC113730801_rna16557	LOC113725815_rna9669	CDO99742	NOT
OG2219	Gj9A1103T109.1	LOC113762557_rna4026	LOC113729805_rna14668	LOC113724775_rna7796	CDP04936	NOT
OG222	Gj1X445T9.1	LOC113782275_rna32150	LOC113709744_rna65183	LOC113708081_rna63158	CDP12596	NOT
OG2220	Gj9X884T41.1	LOC113762679_rna7073	LOC113731486_rna17842	LOC113726492_rna10973	CDO97238	NOT
OG2221	Gj2A10T65.1	LOC113761035_rna10094	LOC113732865_rna20896	LOC113724608_rna13543	CDP15486	NOT
OG2222	Gj9P1041T9.1	LOC113782994_rna33028	LOC113730552_rna16042	LOC113725526_rna9123	CDP00030	NOT
OG2223	Gj2A42T53.1	LOC113763078_rna9945	LOC113732763_rna20701	LOC113727562_rna13363	CDP17988	PTNI
OG2224	Gj2A127T17.1	LOC113769270_rna16506	LOC113729264_rna20356	LOC113724472_rna12985	CDP06830	NOT
OG2225	Gj1P19T8.1	LOC113764131_rna5704	LOC113730835_rna16616	LOC113725849_rna9730	CDO99707	NOT
OG2227	Gj9A1024T89.1	LOC113756003_rna5537	LOC113728508_rna16424	LOC113723845_rna9542	CDO99831	NOT
OG2228	Gj1A44T99.1	LOC113760665_rna5947	LOC113730953_rna16834	LOC113725995_rna9987	CDO99570	NOT
OG2229	Gj2P340T9.1	LOC113761665_rna8150	LOC113732097_rna18944	LOC113727010_rna11919	CDP09332	NOT
OG223	Gj8A316T33.1	LOC113750053_rna34782	LOC113712492_rna67900	LOC113714946_rna70647	CDP10664	NOT
OG2230	Gj1P28T12.1	LOC113761940_rna5749	LOC113730857_rna16655	LOC113725873_rna9774	CDO99687	MTI;MTEC
OG2231	Gj2X346T23.1	LOC113761320_rna8118	LOC113732056_rna18874	LOC113726916_rna11746	CDP09374	NOT
OG2232	Gj2A367T80.1	LOC113759321_rna7889	LOC113728745_rna18368	LOC113724057_rna11535	CDO97715	NOT
OG2233	Gj1P47T8.1	LOC113764197_rna5916	LOC113730934_rna16802	LOC113725958_rna9941	CDO99592	NOT
OG2234	Gj9A883T86.1	LOC113761289_rna7054	LOC113731473_rna17818	LOC113726478_rna10951	CDO97223	NOT
OG2235	Gj9A1055T84.1	LOC113761487_rna4997	LOC113730365_rna15713	LOC113725389_rna8875	CDP14027	NOT
OG2236	Gj2P244T3.1	LOC113761866_rna9208	LOC113700994_rna55034	LOC113727311_rna12664	CDP18135	NOT
OG2237	Gj9P1065T11.1	LOC113763130_rna4796	LOC113730242_rna15494	LOC113725271_rna8655	CDP13902	NOT
OG2238	Gj2P364T12.1	LOC113759564_rna7906	LOC113728454_rna18344	LOC113722715_rna11555	CDP19516	NOT
OG2239	Gj9A1084T56.1	LOC113762726_rna4457	LOC113733410_rna15152	LOC113720882_rna8222	CDP05189	NOT
OG224	Gj11A322T72.1	LOC113750078_rna34570	LOC113711648_rna67767	LOC113713520_rna70525	CDP10740	NOT
OG2241	Gj2A434T124.1	LOC113759470_rna8469	LOC113732215_rna19198	LOC113727056_rna12034	CDP07730	NOT
OG2243	Gj9A861T127.1	LOC113758198_rna6428	LOC113731157_rna17246	LOC113726263_rna10549	CDO96932	NOT
OG2244	Gj9P886T8.1	LOC113762314_rna7099	LOC113731508_rna17876	LOC113726517_rna11013	CDO97260	NOT
OG2245	Gj9X873T85.1	LOC113758602_rna6683	LOC113731314_rna17548	LOC113726340_rna10703	CDO97077	NOT
OG2246	Gj9A1058T79.1	LOC113760741_rna4953	LOC113730333_rna15667	LOC113725362_rna8833	CDP13994	PTNI
OG2247	Gj9A891T99.1	LOC113762837_rna7211	LOC113731573_rna18010	LOC113726540_rna11060	CDO97333	NOT
OG225	Gj6A80T17.1	LOC113768328_rna16009	LOC113742562_rna33009	LOC113730432_rna2895	CDP20636	NOT
OG2251	Gj2P13T8.1	LOC113760229_rna10067	LOC113729417_rna20867	LOC113724602_rna13505	CDP15496	NOT
OG2254	Gj2A32T65.1	LOC113761688_rna9994	LOC113732794_rna20772	LOC113727589_rna13419	CDP15544	NOT
OG2256	Gj2X387T77.1	LOC113760350_rna10777	LOC113729504_rna21604	LOC113724708_rna14392	CDP08774	NOT
OG2257	Gj2A10T63.1	LOC113761672_rna10096	LOC113732867_rna20899	LOC113727657_rna13546	CDP15484	NOT
OG226	Gj2A458T66.1	LOC113759537_rna8639	LOC113728891_rna19353	LOC113724197_rna12160	CDP07817	NOT
OG2260	Gj9P883T11.1	LOC113764039_rna7044	LOC113731463_rna17807	LOC113726470_rna10938	CDO97215	MTNI;PTNI
OG2261	Gj9P1065T12.1	LOC113762926_rna4793	LOC113733441_rna15487	LOC113725267_rna8647	CDP13900	MTI
OG2262	Gj2P204T5.1	LOC113760984_rna9234	LOC113732548_rna20056	LOC113727325_rna12714	CDP17285	NOT
OG2263	Gj9A879T102.1	LOC113761909_rna6980	LOC113731419_rna17732	LOC113726427_rna10862	CDO97173	NOT
OG2264	Gj9A1064T106.1	LOC113763385_rna4809	LOC113730254_rna15509	LOC113725283_rna8668	CDP13912	NOT
OG2265	Gj9A1103T128.1	LOC113761797_rna4012	LOC113729796_rna14655	LOC113724765_rna7783	CDP04929	NOT
OG2266	Gj4P51T10.1	LOC113763826_rna4356	LOC113730003_rna15042	LOC113724964_rna8101	CDP05134	MTNI;PTNI
OG2267	Gj2P208T1.1	LOC113762739_rna9481	LOC113732598_rna20271	LOC113727396_rna12931	CDP16545	NOT
OG2268	Gj2A369T102.1	LOC113761693_rna7863	LOC113731806_rna18406	LOC113724050_rna11488	CDO97696	MTNI;PTNI
OG2269	Gj9P1099T11.1	LOC113762602_rna4129	LOC113729868_rna14788	LOC113724829_rna7875	CDP04997	MTNI;PTNI
OG227	Gj5A130T34.1	LOC113767425_rna728	LOC113691344_rna4235	LOC113693211_rna768	CDP14432	NOT
OG2270	Gj2A374T113.1	LOC113762042_rna10522	LOC113733075_rna21327	LOC113727959_rna14121	CDP17805	NOT
OG2271	Gj2A398T81.1	LOC113761226_rna10928	LOC113733356_rna21881	LOC113728203_rna14567	CDP08634	NOT
OG2272	Gj9P1041T13.1	LOC113783352_rna33020	LOC113730543_rna16029	LOC113725523_rna9113	CDP00036	NOT
OG2273	Gj2A435T85.1	LOC113759472_rna8483	LOC113728853_rna19215	LOC113724162_rna12044	CDP07737	NOT
OG2274	Gj9P1100T32.1	LOC113761059_rna4101	LOC113729845_rna14752	LOC113724813_rna7857	CDP04976	NOT
OG2276	Gj2A38T57.1	LOC113763723_rna9956	LOC113732769_rna20706	LOC113727568_rna13368	CDP17983	NOT
OG2277	Gj1P37T12.1	LOC113760415_rna5851	LOC113730903_rna16741	LOC113725920_rna9871	CDO99631	NOT
OG2278	Gj9A885T115.1	LOC113760376_rna7098	LOC113731509_rna17875	LOC113726515_rna11012	CDO97259	NOT
OG228	Gj9A747T48.1	LOC113765963_rna12291	LOC113736426_rna26432	LOC113734488_rna23364	CDP11166	NOT
OG2280	Gj9P883T14.1	LOC113761027_rna7052	LOC113731471_rna17815	LOC113726475_rna10947	CDO97221	NOT
OG2282	Gj9P861T25.1	LOC113762458_rna6419	LOC113731151_rna17242	LOC113726260_rna10542	CDO96929	NOT
OG2283	Gj2P62T6.1	LOC113760172_rna9902	LOC113729338_rna20573	LOC113723697_rna13247	CDP18381	MTNI;PTNI
OG2285	Gj1P55T3.1	LOC113762138_rna5953	LOC113730956_rna16840	LOC113725999_rna9993	CDO99565	NOT
OG2286	Gj9P902T21.1	LOC113760632_rna7505	LOC113731695_rna18211	LOC113726671_rna11313	CDO97471	NOT
OG2287	Gj9A897T113.1	LOC113761472_rna7318	LOC113731643_rna18121	LOC113726602_rna11194	CDO97399	NOT
OG2288	Gj9A1078T115.1	LOC113763360_rna4583	LOC113730123_rna15272	LOC113725094_rna8348	CDP05266	NOT
OG2289	Gj2A360T65.1	LOC113763239_rna7954	LOC113728735_rna18300	LOC113722725_rna11580	CDP09477	NOT
OG229	Gj6P39T18.1	LOC113767765_rna15885	LOC113741180_rna32864	LOC113738442_rna29471	CDP12745	NOT
OG2292	Gj9A1059T93.1	LOC113761655_rna4910	LOC113730316_rna15632	LOC113725344_rna8798	CDP13975	NOT
OG2293	Gj9X1082T59.1	LOC113762899_rna4489	LOC113733417_rna15186	LOC113720261_rna8261	CDP05212	NOT
OG2294	Gj2A335T68.1	LOC113761187_rna8193	LOC113732082_rna18906	LOC113726944_rna11786	CDP09355	MTNI
OG2295	Gj9A877T114.1	LOC113761961_rna6915	LOC113731378_rna17670	LOC113726395_rna10805	CDO97142	NOT
OG2296	Gj9A1066T95.1	LOC113760384_rna4784	LOC113730234_rna15476	LOC113725261_rna8637	CDP13893	NOT
OG2298	Gj1P458T4.1	LOC113761249_rna5681	LOC113730819_rna16593	LOC113725832_rna9706	CDO99724	NOT
OG2299	Gj2A378T124.1	LOC113762156_rna10600	LOC113733120_rna21408	LOC113728001_rna14200	CDP08883	NOT
OG23	Gj4P490T12.1	LOC113773641_rna22608	LOC113696367_rna46731	LOC113692962_rna42217	CDP02878	NOT
OG2300	Gj9A1038T83.1	LOC113760590_rna5259	LOC113730583_rna16105	LOC113725561_rna9175	CDP00006	NOT
OG2301	Gj9A1061T103.1	LOC113761471_rna4878	LOC113730288_rna15589	LOC113725322_rna8767	CDP13950	MTNI
OG2302	Gj9A1080T109.1	LOC113763263_rna4565	LOC113728459_rna15250	LOC113720971_rna8326	CDP05248	NOT
OG2303	Gj9P1033T10.1	LOC113760553_rna5338	LOC113730628_rna16202	LOC113725617_rna9292	CDO99949	NOT
OG2304	Gj9A927T78.1	LOC113761122_rna10398	LOC113733032_rna21244	LOC113727877_rna13967	CDP15180	MTNI;PTNI
OG2305	Gj9A909T125.1	LOC113762878_rna7666	LOC113731865_rna18524	LOC113726745_rna11453	CDO97558	NOT
OG2309	Gj9X1057T72.1	LOC113762396_rna4958	LOC113730337_rna15672	LOC113720727_rna8838	CDP14000	NOT
OG231	Gj8X139T8.1	LOC113765433_rna11484	LOC113736773_rna25787	LOC113734071_rna22437	CDO98991	NOT
OG2310	Gj9A893T61.1	LOC113761882_rna7243	LOC113731595_rna18047	LOC113726564_rna11098	CDO97354	NOT
OG2311	Gj1A86T125.1	LOC113774429_rna24615	LOC113728581_rna17005	LOC113722101_rna10258	CDO96749	NOT
OG2312	Gj9P1089T20.1	LOC113763549_rna4319	LOC113729978_rna14999	LOC113724939_rna8063	CDP05119	NOT
OG2313	Gj1A51T94.1	LOC113762779_rna5868	LOC113730910_rna16755	LOC113725931_rna9889	CDO99621	NOT
OG2314	Gj2P477T7.1	LOC113762480_rna8709	LOC113732342_rna19449	LOC113727144_rna12234	CDP17826	NOT
OG2315	Gj2A283T28.1	LOC113782777_rna851	LOC113732490_rna19815	LOC113727248_rna12482	CDP17534	MTI;MTEC
OG2316	Gj2A64T69.1	LOC113760106_rna9781	LOC113729333_rna20549	LOC113724537_rna13218	CDP08609	NOT
OG2318	Gj2A399T90.1	LOC113763822_rna10952	LOC113733372_rna21908	LOC113728218_rna14597	CDP08622	NOT
OG2319	Gj9A1080T104.1	LOC113760978_rna4557	LOC113730108_rna15244	LOC113725077_rna8315	CDP05246	NOT
OG232	Gj4P468T7.1	LOC113775637_rna22883	LOC113695614_rna46930	LOC113694206_rna42369	CDP19890	NOT
OG2320	Gj2A222T42.1	LOC113761867_rna9486	LOC113732601_rna20280	LOC113727399_rna12940	CDP16547	NOT
OG2321	Gj1P44T13.1	LOC113764153_rna5946	LOC113730952_rna16833	LOC113725992_rna9985	CDO99571	NOT
OG2323	Gj9A906T69.1	LOC113761410_rna7562	LOC113731822_rna18441	LOC113726715_rna11409	CDO97516	NOT
OG2324	Gj2A347T46.1	LOC113761052_rna8107	LOC113732049_rna18866	LOC113726908_rna11735	CDP09382	MTNI;PTNI
OG2325	Gj1A51T93.1	LOC113760790_rna5875	LOC113730915_rna16759	LOC113725937_rna9898	CDO99619	NOT
OG2326	Gj2A32T68.1	LOC113760209_rna9990	LOC113729630_rna20768	LOC113723707_rna13414	CDP15548	NOT
OG2327	Gj9A1048T97.1	LOC113755567_rna5132	LOC113729531_rna15876	LOC113721393_rna8946	CDP00128	NOT
OG2328	Gj9A1024T97.1	LOC113762204_rna5536	LOC113730740_rna16423	LOC113725739_rna9540	CDO99832	MTNI;PTNI
OG233	Gj9A1077T59.1	LOC113762249_rna4606	LOC113730140_rna15298	LOC113720342_rna8364	CDP05285	NOT
OG2330	Gj9A909T123.1	LOC113762781_rna7660	LOC113731863_rna18516	LOC113726741_rna11449	CDO97554	NOT
OG2331	Gj2A125T28.1	LOC113761467_rna7961	LOC113732628_rna20359	LOC113727414_rna12987	CDP06826	NOT
OG2332	Gj9A1075T102.1	LOC113761466_rna4669	LOC113730161_rna15329	LOC113725134_rna8397	CDP05310	MTNI;PTNI
OG2333	Gj2P402T10.1	LOC113761557_rna8262	LOC113732110_rna19001	LOC113727024_rna11963	CDP09307	NOT
OG2334	Gj2A481T52.1	LOC113762625_rna8733	LOC113732365_rna19497	LOC113727156_rna12256	CDP16346	NOT
OG2335	Gj9A928T78.1	LOC113763365_rna10392	LOC113733029_rna21238	LOC113727867_rna13945	CDP15183	NOT
OG2337	Gj9A876T114.1	LOC113763946_rna6784	LOC113731369_rna17647	LOC113726385_rna10786	CDO97130	NOT
OG2338	Gj2P352T10.1	LOC113760958_rna8048	LOC113732010_rna18791	LOC113726880_rna11687	CDP09428	MTI;PTI
OG2339	Gj1P40T10.1	LOC113760887_rna6005	LOC113730984_rna16896	LOC113726030_rna10057	CDO99530	NOT
OG2340	Gj9A1032T106.1	LOC113763871_rna5366	LOC113730639_rna16249	LOC113725628_rna9323	CDO99939	NOT
OG2342	Gj2P134T2.1	LOC113760002_rna9512	LOC113732616_rna20330	LOC113724467_rna12962	CDP06845	PTNI
OG2343	Gj1P102T1.1	LOC113759888_rna6232	LOC113731075_rna17094	LOC113726161_rna10342	CDO96795	NOT
OG2345	Gj2X368T53.1	LOC113760864_rna7884	LOC113731788_rna18374	LOC113726797_rna11529	CDO97711	NOT
OG2346	Gj2A386T116.1	LOC113760586_rna10751	LOC113729502_rna21568	LOC113728087_rna14358	CDP08793	NOT
OG2347	Gj2A368T84.1	LOC113760879_rna7885	LOC113731786_rna18372	LOC113726798_rna11532	CDO97713	NOT
OG2348	Gj2P388T13.1	LOC113761841_rna10791	LOC113733228_rna21620	LOC113728113_rna14408	CDP08771	MTNI;PTNI
OG2349	Gj9A1094T95.1	LOC113763087_rna4239	LOC113729937_rna14911	LOC113724885_rna7955	CDP05067	NOT
OG235	Gj9P724T9.1	LOC113765753_rna12711	LOC113736501_rna26845	LOC113734627_rna23662	CDP10336	NOT
OG2350	Gj1P101T10.1	LOC113759877_rna6231	LOC113729748_rna17093	LOC113724727_rna10341	CDO96794	NOT
OG2352	Gj9A881T93.1	LOC113759158_rna7009	LOC113731436_rna17770	LOC113726441_rna10897	CDO97191	PTNI
OG2353	Gj9P875T10.1	LOC113760982_rna6765	LOC113731359_rna17626	LOC113726380_rna10779	CDO97117	NOT
OG2354	Gj9A1076T85.1	LOC113770958_rna19927	LOC113730142_rna15301	LOC113725113_rna8366	CDP05289	PTNI
OG2356	Gj2P59T30.1	LOC113763688_rna9892	LOC113732723_rna20581	LOC113727520_rna13254	CDP18390	NOT
OG2357	Gj9A1031T84.1	LOC113763710_rna5374	LOC113730643_rna16258	LOC113725633_rna9340	CDO99932	NOT
OG2358	Gj2P62T10.1	LOC113760988_rna9905	LOC113732715_rna20569	LOC113727512_rna13243	CDP18378	NOT
OG2359	Gj2A136T9.1	LOC113759615_rna8785	LOC113729244_rna20312	LOC113699723_rna51832	CDP06848	NOT
OG236	Gj9A1007T58.1	LOC113773199_rna2099	LOC113695343_rna5733	LOC113726787_rna1814	CDP07062	NOT
OG2360	Gj9X882T78.1	LOC113761028_rna7027	LOC113731451_rna17791	LOC113724011_rna10917	CDO97205	NOT
OG2361	Gj1A70T69.1	LOC113760955_rna4033	LOC113733380_rna14674	LOC113724781_rna7802	CDP04941	NOT
OG2362	Gj9P1080T19.1	LOC113763730_rna4566	LOC113729370_rna15251	LOC113720987_rna8327	CDP05249	NOT
OG2363	Gj9P871T20.1	LOC113761886_rna6446	LOC113731294_rna17506	LOC113726323_rna10662	CDO97059	NOT
OG2364	Gj2A223T15.1	LOC113761645_rna9260	LOC113732535_rna19997	LOC113724365_rna12703	CDP18669	NOT
OG2365	Gj2A390T67.1	LOC113762029_rna7407	LOC113733257_rna21678	LOC113728148_rna14473	CDP08738	NOT
OG2366	Gj2A476T22.1	LOC113760708_rna8705	LOC113732339_rna19445	LOC113727141_rna12230	CDP17822	PTI;PTEC
OG2367	Gj9A892T85.1	LOC113763028_rna7233	LOC113731586_rna18035	LOC113726555_rna11085	CDO97346	NOT
OG2368	Gj9P925T21.1	LOC113764129_rna10436	LOC113733050_rna21279	LOC113727891_rna14002	CDP15159	NOT
OG2369	Gj9P1083T15.1	LOC113762479_rna4486	LOC113730077_rna15180	LOC113725042_rna8259	CDP05209	NOT
OG237	Gj5P159T2.1	LOC113767964_rna805	LOC113688949_rna4381	LOC113738105_rna821	CDP14089	NOT
OG2370	Gj2A47T41.1	LOC113764108_rna9923	LOC113732758_rna20682	LOC113727551_rna13338	CDP15832	NOT
OG2372	Gj9A1055T81.1	LOC113760457_rna5004	LOC113730369_rna15719	LOC113725394_rna8881	CDP14032	NOT
OG2373	Gj2P363T3.1	LOC113762540_rna7914	LOC113731763_rna18335	LOC113726819_rna11564	CDP09499	NOT
OG2374	Gj9A1031T85.1	LOC113762457_rna5385	LOC113730653_rna16269	LOC113725645_rna9357	CDO99922	NOT
OG2375	Gj1A108T38.1	LOC113754514_rna6256	LOC113731090_rna17116	LOC113726178_rna10368	CDO96815	NOT
OG2376	Gj2A299T25.1	LOC113759806_rna8866	LOC113732467_rna19748	LOC113707643_rna62034	CDP16452	NOT
OG2377	Gj9A901T48.1	LOC113761709_rna7470	LOC113731673_rna18175	LOC113726647_rna11265	CDO97449	MTNI
OG2378	Gj9A870T119.1	LOC113758276_rna6479	LOC113728649_rna17461	LOC113723991_rna10618	CDO97038	NOT
OG2379	Gj9X906T36.1	LOC113761425_rna7598	LOC113731826_rna18447	LOC113726720_rna11414	CDO97521	NOT
OG238	Gj9A799T81.1	LOC113767691_rna15610	LOC113742590_rna32534	LOC113739776_rna29060	CDO98621	NOT
OG2380	Gj9X1088T23.1	LOC113761480_rna4360	LOC113730005_rna15048	LOC113724971_rna8117	CDP05138	NOT
OG2381	Gj2P28T7.1	LOC113764160_rna10016	LOC113729405_rna20792	LOC113727596_rna13438	CDP15537	NOT
OG2382	Gj9A1024T95.1	LOC113760563_rna5540	LOC113730742_rna16428	LOC113725741_rna9545	CDO99829	NOT
OG2383	Gj2A64T68.1	LOC113761653_rna9782	LOC113732709_rna20551	LOC113727504_rna13219	CDP08611	NOT
OG2385	Gj9A923T79.1	LOC113761726_rna10452	LOC113733060_rna21306	LOC113727902_rna14026	CDP17754	PTNI
OG2386	Gj1A138T50.1	LOC113762422_rna6338	LOC113731103_rna17153	LOC113726219_rna10457	CDO96875	NOT
OG2388	Gj9A944T74.1	LOC113761683_rna10231	LOC113732946_rna21055	LOC113727777_rna13771	CDP18234	NOT
OG2389	Gj2P262T4.1	LOC113763514_rna9151	LOC113732506_rna19907	LOC113727287_rna12590	CDP16438	NOT
OG239	Gj9A147T71.1	LOC113770310_rna20226	LOC113743347_rna37033	LOC113689996_rna40080	CDP13583	NOT
OG2390	Gj2P43T9.1	LOC113760189_rna9942	LOC113729390_rna20698	LOC113724573_rna13360	CDP17990	NOT
OG2391	Gj9P938T19.1	LOC113760268_rna10280	LOC113732980_rna21136	LOC113727809_rna13836	CDP15244	NOT
OG2392	Gj1P50T7.1	LOC113761273_rna5891	LOC113730924_rna16781	LOC113725946_rna9918	CDO99605	NOT
OG2393	Gj2X306T6.1	LOC113763037_rna8877	LOC113732461_rna19726	LOC113727233_rna12442	CDP16445	NOT
OG2394	Gj9A1075T57.1	LOC113764056_rna4671	LOC113730163_rna15335	LOC113725136_rna8402	CDP05312	MTNI;PTNI
OG2395	Gj9A928T72.1	LOC113760667_rna10389	LOC113733026_rna21237	LOC113727865_rna13942	CDP15184	NOT
OG2396	Gj2P391T12.1	LOC113761764_rna7393	LOC113733268_rna21694	LOC113728159_rna14487	CDP08726	NOT
OG2397	Gj2P45T2.1	LOC113760180_rna9933	LOC113729378_rna20688	LOC113724567_rna13348	CDP15823	NOT
OG2398	Gj2P360T8.1	LOC113759335_rna7958	LOC113728732_rna18296	LOC113724063_rna11583	CDP09474	NOT
OG2399	Gj1A27T46.1	LOC113761712_rna5742	LOC113730853_rna16648	LOC113725868_rna9768	CDO99693	NOT
OG24	Gj10A246T59.1	LOC113778409_rna25859	LOC113701786_rna54019	LOC113699066_rna50865	CDP01510	NOT
OG240	Gj9A106T81.1	LOC113770243_rna19356	LOC113743234_rna36077	LOC113690427_rna39227	CDP06041	NOT
OG2400	Gj9X1088T62.1	LOC113762101_rna4359	LOC113730004_rna15047	LOC113724969_rna8116	CDP05137	MTNI;PTNI
OG2402	Gj9A1056T80.1	LOC113761812_rna4977	LOC113730347_rna15689	LOC113725374_rna8855	CDP14009	PTNI
OG2403	Gj2A378T116.1	LOC113762652_rna10603	LOC113733122_rna21410	LOC113728003_rna14202	CDP08881	NOT
OG2404	Gj9A902T112.1	LOC113762559_rna7484	LOC113731680_rna18188	LOC113726656_rna11290	CDO97457	NOT
OG2405	Gj2P28T5.1	LOC113760684_rna10015	LOC113729404_rna20791	LOC113724593_rna13437	CDP15538	NOT
OG2406	Gj9A1048T104.1	LOC113760576_rna5127	LOC113730453_rna15869	LOC113725437_rna8939	CDP00131	NOT
OG2408	Gj2P46T18.1	LOC113761540_rna9928	LOC113732737_rna20621	LOC113727554_rna13345	CDP15827	NOT
OG2409	Gj2A5T38.1	LOC113762199_rna10114	LOC113729643_rna20913	LOC113727670_rna13563	CDP17177	NOT
OG241	Gj9P59T17.1	LOC113775096_rna20604	LOC113697262_rna44812	LOC113693966_rna40333	CDP06460	NOT
OG2410	Gj9P855T17.1	LOC113764081_rna4027	LOC113729807_rna14669	LOC113724778_rna7797	CDP04937	NOT
OG2411	Gj9A870T115.1	LOC113763501_rna6469	LOC113731279_rna17480	LOC113726308_rna10637	CDO97045	NOT
OG2412	Gj2A390T69.1	LOC113758062_rna7400	LOC113733262_rna21686	LOC113728154_rna14481	CDP08732	NOT
OG2413	Gj9X1092T60.1	LOC113763633_rna4268	LOC113729953_rna14945	LOC113724905_rna7988	CDP05084	NOT
OG2414	Gj2A476T21.1	LOC113763581_rna8706	LOC113732340_rna19447	LOC113727142_rna12231	CDP17823	MTNI;PTNI
OG2415	Gj9P903T8.1	LOC113761137_rna7524	LOC113731706_rna18232	LOC113726680_rna11331	CDO97479	NOT
OG2416	Gj9X872T27.1	LOC113761391_rna6445	LOC113731296_rna17507	LOC113726325_rna10663	CDO97060	PTI
OG2417	Gj1A30T66.1	LOC113760410_rna5771	LOC113730867_rna16673	LOC113725885_rna9798	CDO99674	NOT
OG2418	Gj9A923T68.1	LOC113754160_rna10458	LOC113733066_rna21315	LOC113727908_rna14031	CDP17760	NOT
OG2419	Gj2A352T47.1	LOC113762251_rna8055	LOC113732013_rna18796	LOC113726883_rna11693	CDP09426	NOT
OG2421	Gj1P29T2.1	LOC113761338_rna5757	LOC113730861_rna16662	LOC113725879_rna9781	CDO99680	NOT
OG2424	Gj9A943T76.1	LOC113763540_rna10250	LOC113732957_rna21079	LOC113727788_rna13796	CDP18248	MTNI;PTNI
OG2425	Gj9A1058T82.1	LOC113763731_rna4957	LOC113730336_rna15670	LOC113725364_rna8836	CDP13997	NOT
OG2427	Gj2A399T87.1	LOC113761462_rna10934	LOC113733366_rna21888	LOC113728211_rna14575	CDP08629	NOT
OG2428	Gj2P358T7.1	LOC113761342_rna7986	LOC113731730_rna18268	LOC113726843_rna11615	CDP09462	MTNI;PTNI
OG243	Gj11P23T0.1	LOC113753019_rna36442	LOC113717903_rna75060	LOC113715645_rna72508	CDP04901	NOT
OG2430	Gj9P1065T14.1	LOC113764052_rna4786	LOC113730237_rna15479	LOC113725262_rna8639	CDP13895	NOT
OG2432	Gj9A1092T69.1	LOC113759480_rna4281	LOC113729959_rna14955	LOC113724913_rna8015	CDP05092	NOT
OG2433	Gj9A1084T57.1	LOC113760913_rna4465	LOC113730063_rna15158	LOC113725022_rna8230	CDP05192	MTNI;PTNI
OG2434	Gj9A1068T87.1	LOC113775985_rna2315	LOC113730206_rna15408	LOC113725232_rna8577	CDP13861	NOT
OG2436	Gj9A1029T124.1	LOC113762011_rna5426	LOC113730679_rna16319	LOC113725671_rna9404	CDO99897	MTNI;PTNI
OG2437	Gj9P875T8.1	LOC113760534_rna6760	LOC113731353_rna17618	LOC113726376_rna10771	CDO97112	NOT
OG2438	Gj9A1081T120.1	LOC113764113_rna4538	LOC113730099_rna15225	LOC113725068_rna8301	CDP05236	NOT
OG2439	Gj2A1T34.1	LOC113763738_rna10156	LOC113732894_rna20966	LOC113727692_rna13613	CDP17198	NOT
OG244	Gj4A3T96.1	LOC113774655_rna24492	LOC113697242_rna48683	LOC113693883_rna44375	CDP14297	NOT
OG2440	Gj2A267T28.1	LOC113760499_rna9154	LOC113732505_rna19902	LOC113727286_rna12588	CDP16436	NOT
OG2441	Gj9X903T16.1	LOC113760619_rna7518	LOC113731700_rna18226	LOC113726676_rna11325	CDO97475	NOT
OG2442	Gj1P107T7.1	LOC113761145_rna6252	LOC113731087_rna17111	LOC113726176_rna10362	CDO96812	NOT
OG2443	Gj9A1072T99.1	LOC113754994_rna4732	LOC113733433_rna15393	LOC113721035_rna8452	CDP05347	NOT
OG2444	Gj9X1079T25.1	LOC113764133_rna4575	LOC113730117_rna15264	LOC113725087_rna8339	CDP05259	NOT
OG2445	Gj9A1061T115.1	LOC113763084_rna4879	LOC113730291_rna15590	LOC113725325_rna8768	CDP13951	NOT
OG2446	Gj9X944T55.1	LOC113762623_rna10223	LOC113732941_rna21047	LOC113727771_rna13761	CDP18228	NOT
OG2447	Gj2A43T57.1	LOC113762424_rna9943	LOC113732762_rna20699	LOC113727561_rna13361	CDP17989	NOT
OG2448	Gj1A86T123.1	LOC113762488_rna6164	LOC113731031_rna16995	LOC113726122_rna10244	CDO96742	NOT
OG2449	Gj9A1092T71.1	LOC113762798_rna4269	LOC113729954_rna14946	LOC113728270_rna7991	CDP05085	NOT
OG245	Gj4A29T62.1	LOC113775747_rna23174	LOC113695484_rna47119	LOC113692355_rna42588	CDP10076	NOT
OG2450	Gj2X391T44.1	LOC113763624_rna7379	LOC113729677_rna21713	LOC113728168_rna14509	CDP08719	NOT
OG2451	Gj9A1087T109.1	LOC113762035_rna4382	LOC113730019_rna15076	LOC113724984_rna8143	CDP05155	NOT
OG2452	Gj2A13T50.1	LOC113760873_rna10070	LOC113732850_rna20870	LOC113727639_rna13508	CDP19999	NOT
OG2453	Gj9X1060T72.1	LOC113761084_rna4897	LOC113730305_rna15618	LOC113725335_rna8784	CDP13966	NOT
OG2454	Gj2A376T97.1	LOC113760916_rna10549	LOC113733093_rna21348	LOC113727977_rna14146	CDP08909	NOT
OG2455	Gj2A10T62.1	LOC113762580_rna10089	LOC113732862_rna20891	LOC113727652_rna13536	CDP15490	NOT
OG2456	Gj9A890T69.1	LOC113762074_rna7190	LOC113731560_rna17980	LOC113726527_rna11031	CDO97321	NOT
OG2457	Gj2A374T116.1	LOC113761093_rna10527	LOC113733078_rna21332	LOC113727962_rna14125	CDP17809	NOT
OG2458	Gj9P948T11.1	LOC113760527_rna10174	LOC113732906_rna20985	LOC113727736_rna13693	CDP17211	NOT
OG2459	Gj2A3T74.1	LOC113762026_rna10120	LOC113732878_rna20927	LOC113727674_rna13570	CDP17181	MTNI;PTI;PTEC
OG246	Gj11P338T13.1	LOC113773283_rna21635	LOC113695749_rna45844	LOC113692720_rna41129	CDP10468	NOT
OG2460	Gj1P39T8.1	LOC113762096_rna6010	LOC113730987_rna16899	LOC113726032_rna10060	CDO99526	NOT
OG2461	Gj9A923T70.1	LOC113763803_rna10451	LOC113733059_rna21305	LOC113727901_rna14023	CDP17753	NOT
OG2462	Gj1A85T46.1	LOC113762768_rna6161	LOC113728577_rna16992	LOC113726118_rna10240	CDO96739	NOT
OG2463	Gj9X1090T69.1	LOC113762364_rna4311	LOC113729973_rna14989	LOC113724933_rna8056	CDP05112	MTI
OG2464	Gj9P1092T9.1	LOC113763404_rna4282	LOC113729223_rna14956	LOC113720848_rna8019	CDP05093	NOT
OG2465	Gj9A891T98.1	LOC113762078_rna7201	LOC113731568_rna17995	LOC113726535_rna11045	CDO97330	NOT
OG2466	Gj2A377T73.1	LOC113762873_rna10575	LOC113733108_rna21376	LOC113727992_rna14176	CDP08893	NOT
OG2467	Gj9X1081T45.1	LOC113763034_rna4539	LOC113730101_rna15226	LOC113720955_rna8302	CDP05237	NOT
OG2468	Gj1P19T11.1	LOC113760661_rna5695	LOC113730829_rna16610	LOC113725842_rna9722	CDO99714	NOT
OG2469	Gj9X1043T43.1	LOC113783063_rna32978	LOC113730521_rna15977	LOC113725501_rna9059	CDP00064	MTI
OG247	Gj11A290T114.1	LOC113780057_rna28051	LOC113718433_rna76264	LOC113716083_rna73199	CDP05499	NOT
OG2470	Gj2A451T71.1	LOC113761201_rna8588	LOC113732264_rna19311	LOC113727091_rna12108	CDP07792	NOT
OG2471	Gj9A1083T101.1	LOC113754316_rna4487	LOC113728477_rna15183	LOC113725044_rna8256	CDP05210	NOT
OG2473	Gj2A487T51.1	LOC113759591_rna8744	LOC113728939_rna19512	LOC113724236_rna12264	CDP16350	NOT
OG2474	Gj2P376T18.1	LOC113761615_rna10557	LOC113733098_rna21355	LOC113727982_rna14153	CDP08905	NOT
OG2475	Gj9A1101T113.1	LOC113762137_rna4098	LOC113729840_rna14749	LOC113724809_rna7855	CDP04973	MTNI;PTNI
OG2476	Gj9A1073T56.1	LOC113760964_rna4712	LOC113730186_rna15376	LOC113725159_rna8434	CDP05333	MTNI;PTNI
OG2477	Gj9P1081T24.1	LOC113763763_rna4523	LOC113729559_rna15209	LOC113720923_rna8289	CDP05230	NOT
OG2478	Gj9A1064T98.1	LOC113760709_rna4817	LOC113730256_rna15516	LOC113725285_rna8676	CDP13916	PTI
OG2479	Gj9A1096T92.1	LOC113761938_rna4197	LOC113729914_rna14868	LOC113724865_rna7924	CDP05041	NOT
OG2480	Gj2P185T0.1	LOC113762044_rna9436	LOC113732595_rna20257	LOC113727388_rna12911	CDP16537	NOT
OG2481	Gj2A351T46.1	LOC113753690_rna8061	LOC113732017_rna18803	LOC113726888_rna11699	CDP09422	NOT
OG2482	Gj1A100T40.1	LOC113760497_rna6221	LOC113729599_rna17078	LOC113722117_rna10323	CDO96784	NOT
OG2484	Gj9A948T54.1	LOC113763873_rna10183	LOC113732914_rna20997	LOC113727740_rna13711	CDP17217	NOT
OG2485	Gj9A924T59.1	LOC113761326_rna10445	LOC113733055_rna21295	LOC113727897_rna14017	CDP17748	NOT
OG2486	Gj1P46T6.1	LOC113762741_rna5931	LOC113730941_rna16817	LOC113725979_rna9956	CDO99585	NOT
OG2487	Gj9X1090T49.1	LOC113761203_rna4313	LOC113729975_rna14991	LOC113724935_rna8058	CDP05114	NOT
OG2488	Gj9P1072T11.1	LOC113763844_rna4734	LOC113730199_rna15397	LOC113725173_rna8457	CDP05349	NOT
OG249	Gj1A26T68.1	LOC113781910_rna31150	LOC113709350_rna64311	LOC113707790_rna62326	CDP04416	NOT
OG2490	Gj9P871T15.1	LOC113762581_rna6460	LOC113731286_rna17491	LOC113726313_rna10648	CDO97052	PTI
OG2491	Gj2A480T64.1	LOC113761612_rna8731	LOC113732363_rna19494	LOC113727153_rna12254	CDP16344	NOT
OG2492	Gj9A1085T85.1	LOC113761590_rna4424	LOC113730043_rna15118	LOC113725005_rna8184	CDP05174	NOT
OG2494	Gj2A357T44.1	LOC113761346_rna7989	LOC113731728_rna18265	LOC113726847_rna11619	CDP09460	NOT
OG2495	Gj1P50T14.1	LOC113761188_rna5883	LOC113730920_rna16768	LOC113725942_rna9907	CDO99610	NOT
OG2496	Gj2A388T100.1	LOC113760414_rna10793	LOC113733230_rna21623	LOC113728115_rna14411	CDP08769	NOT
OG2497	Gj9P1043T16.1	LOC113748422_rna32981	LOC113730523_rna15980	LOC113725504_rna9067	CDP00062	NOT
OG2498	Gj9A1035T99.1	LOC113761624_rna5310	LOC113730612_rna16181	LOC113725596_rna9268	CDO99973	NOT
OG25	Gj10A292T111.1	LOC113777656_rna25246	LOC113700364_rna53353	LOC113697760_rna50191	CDP01921	NOT
OG250	Gj6A23T72.1	LOC113768580_rna16887	LOC113741635_rna33982	LOC113738660_rna30681	CDP20785	NOT
OG2500	Gj8A7T97.1	LOC113760940_rna9149	LOC113732508_rna19910	LOC113727288_rna12593	CDP16439	NOT
OG2501	Gj9P898T26.1	LOC113761054_rna7360	LOC113731635_rna18107	LOC113726614_rna11206	CDO97412	MTNI;PTNI
OG2502	Gj9A879T100.1	LOC113762355_rna6973	LOC113731415_rna17725	LOC113726423_rna10853	CDO97166	NOT
OG2503	Gj2A15T44.1	LOC113760227_rna10061	LOC113732843_rna20858	LOC113727631_rna13497	CDP15502	NOT
OG2504	Gj2A377T77.1	LOC113761979_rna10583	LOC113733115_rna21383	LOC113727996_rna14186	CDP08888	NOT
OG2505	Gj9A871T121.1	LOC113761837_rna6461	LOC113731285_rna17490	LOC113726318_rna10647	CDO97051	NOT
OG2506	Gj2A351T42.1	LOC113761755_rna8063	LOC113732020_rna18805	LOC113726891_rna11701	CDP09417	NOT
OG2507	Gj9P927T9.1	LOC113763754_rna10402	LOC113733033_rna21249	LOC113727880_rna13975	CDP15178	NOT
OG2508	Gj9A1064T101.1	LOC113762799_rna4802	LOC113730246_rna15500	LOC113725275_rna8659	CDP13906	NOT
OG2509	Gj9X879T49.1	LOC113759505_rna6974	LOC113728911_rna17726	LOC113722516_rna10854	CDO97167	NOT
OG251	Gj9A161T72.1	LOC113766736_rna2608	LOC113717955_rna7522	LOC113734847_rna3069	CDP20846	NOT
OG2510	Gj9P883T16.1	LOC113762147_rna7057	LOC113731475_rna17820	LOC113726480_rna10953	CDO97225	NOT
OG2511	Gj9A873T100.1	LOC113763416_rna6685	LOC113731317_rna17551	LOC113726341_rna10704	CDO97079	NOT
OG2512	Gj9A1059T92.1	LOC113762081_rna4932	LOC113730319_rna15638	LOC113725348_rna8804	CDP13978	NOT
OG2513	Gj2P35T7.1	LOC113763149_rna9983	LOC113732784_rna20748	LOC113727580_rna13405	CDP17962	NOT
OG2514	Gj1P46T5.1	LOC113761419_rna5932	LOC113730942_rna16819	LOC113725980_rna9957	CDO99584	NOT
OG2515	Gj2A387T90.1	LOC113763532_rna10776	LOC113733218_rna21603	LOC113728102_rna14391	CDP08775	NOT
OG2517	Gj9A904T85.1	LOC113760433_rna7542	LOC113729772_rna18251	LOC113724729_rna11371	CDO97491	NOT
OG2518	Gj9A872T112.1	LOC113758238_rna6443	LOC113728452_rna17510	LOC113722445_rna10666	CDO97062	NOT
OG2519	Gj2A385T111.1	LOC113763749_rna10743	LOC113733197_rna21557	LOC113728082_rna14347	CDP08798	NOT
OG252	Gj2P256T7.1	LOC113763145_rna9604	LOC113732516_rna19933	LOC113727290_rna12602	CDP18835	NOT
OG2520	Gj1A33T45.1	LOC113760597_rna5794	LOC113729730_rna16693	LOC113723709_rna9816	CDO99656	NOT
OG2521	Gj9A1056T77.1	LOC113761527_rna4985	LOC113730355_rna15699	LOC113725383_rna8869	CDP14017	NOT
OG2522	Gj9A904T78.1	LOC113761143_rna7534	LOC113731714_rna18244	LOC113726687_rna11350	CDO97485	NOT
OG2524	Gj9A1072T102.1	LOC113754965_rna4725	LOC113733431_rna15384	LOC113724167_rna8443	CDP05340	NOT
OG2525	Gj1A28T53.1	LOC113760439_rna5755	LOC113730859_rna16660	LOC113725877_rna9779	CDO99682	NOT
OG2526	Gj9A1088T91.1	LOC113761943_rna4338	LOC113729994_rna15027	LOC113724951_rna8088	CDP05126	NOT
OG2528	Gj2A345T82.1	LOC113753926_rna8125	LOC113732064_rna18880	LOC113726924_rna11755	CDP09368	NOT
OG2529	Gj9P1086T14.1	LOC113764097_rna4409	LOC113730038_rna15105	LOC113725000_rna8176	CDP05169	NOT
OG253	Gj11P17T1.1	LOC113751623_rna36844	LOC113719601_rna75840	LOC113716684_rna72839	CDP21907	NOT
OG2530	Gj9P1081T12.1	LOC113759817_rna4540	LOC113730100_rna15227	LOC113725069_rna8303	CDP05238	NOT
OG2531	Gj2A348T37.1	LOC113762698_rna8100	LOC113732045_rna18861	LOC113726904_rna11730	CDP09386	NOT
OG2532	Gj9A1057T57.1	LOC113762014_rna4961	LOC113730339_rna15676	LOC113725366_rna8842	CDP14004	NOT
OG2533	Gj2A450T56.1	LOC113760750_rna8585	LOC113732263_rna19308	LOC113727090_rna12105	CDP07788	NOT
OG2534	Gj2P390T10.1	LOC113761057_rna7411	LOC113733254_rna21673	LOC113728144_rna14466	CDP08741	NOT
OG2535	Gj2A437T19.1	LOC113762836_rna8500	LOC113732231_rna19237	LOC113727071_rna12057	CDP07752	NOT
OG2536	Gj9A875T77.1	LOC113760574_rna6750	LOC113731345_rna17608	LOC113726368_rna10760	CDO97106	NOT
OG2538	Gj9X1055T39.1	LOC113760980_rna4995	LOC113730364_rna15712	LOC113725388_rna8874	CDP14026	NOT
OG2539	Gj1A15T77.1	LOC113754828_rna40351	LOC113730847_rna16638	LOC113725860_rna9753	CDO99703	NOT
OG2540	Gj9A861T122.1	LOC113761504_rna6408	LOC113731142_rna17232	LOC113726251_rna10531	CDO96921	NOT
OG2542	Gj8X377T21.1	LOC113749154_rna34302	LOC113712965_rna67448	LOC113715077_rna70253	CDP06829	NOT
OG2543	Gj9A900T116.1	LOC113759266_rna7466	LOC113731669_rna18169	LOC113726644_rna11257	CDO97446	NOT
OG2544	Gj9P903T12.1	LOC113760541_rna7516	LOC113731699_rna18223	LOC113726675_rna11324	CDO97474	NOT
OG2545	Gj2A405T85.1	LOC113761283_rna8313	LOC113732134_rna19061	LOC113726993_rna11889	CDP07628	NOT
OG2546	Gj2A385T108.1	LOC113762656_rna10747	LOC113733200_rna21560	LOC113728084_rna14351	CDP08796	NOT
OG2547	Gj9A874T112.1	LOC113762459_rna6737	LOC113731336_rna17593	LOC113726361_rna10747	CDO97097	NOT
OG2548	Gj9A881T88.1	LOC113764151_rna7013	LOC113731441_rna17776	LOC113726448_rna10906	CDO97195	NOT
OG2549	Gj2P374T11.1	LOC113759900_rna10528	LOC113733079_rna21333	LOC113723742_rna14126	CDP17810	NOT
OG255	Gj9A964T105.1	LOC113749519_rna34847	LOC113712468_rna67958	LOC113714619_rna70690	CDP18884	NOT
OG2550	Gj2A484T11.1	LOC113761275_rna8740	LOC113732367_rna19500	LOC113727158_rna12261	CDP16348	NOT
OG2551	Gj9P1036T13.1	LOC113764193_rna5297	LOC113730604_rna16166	LOC113725585_rna9248	CDO99986	MTNI;PTNI
OG2552	Gj1A149T95.1	LOC113763541_rna6359	LOC113731111_rna17171	LOC113726225_rna10473	CDO96886	NOT
OG2553	Gj2P477T11.1	LOC113754713_rna8710	LOC113732343_rna19450	LOC113727145_rna12235	CDP17827	NOT
OG2554	Gj9A861T129.1	LOC113761439_rna6417	LOC113731149_rna17240	LOC113726258_rna10540	CDO96927	NOT
OG2555	Gj9A1078T112.1	LOC113763115_rna4589	LOC113729667_rna15278	LOC113721003_rna8353	CDP05272	NOT
OG2556	Gj2X369T78.1	LOC113760396_rna7861	LOC113731808_rna18409	LOC113726766_rna11483	CDO97694	PTI
OG2557	Gj2A451T68.1	LOC113763519_rna8587	LOC113728752_rna19310	LOC113722961_rna12107	CDP07790	NOT
OG2558	Gj2A20T58.1	LOC113760223_rna10038	LOC113729411_rna20816	LOC113724598_rna13467	CDP15517	NOT
OG2559	Gj9P862T14.1	LOC113762304_rna6658	LOC113731164_rna17262	LOC113726271_rna10564	CDO96940	NOT
OG256	Gj2A156T21.1	LOC113762820_rna9352	LOC113732570_rna20169	LOC113727367_rna12834	CDP18959	NOT
OG2560	Gj9A936T102.1	LOC113761853_rna10301	LOC113732993_rna21166	LOC113727822_rna13857	CDP15231	NOT
OG2561	Gj9A885T110.1	LOC113759211_rna7080	LOC113728679_rna17850	LOC113724014_rna10987	CDO97245	NOT
OG2562	Gj9P1089T18.1	LOC113760674_rna4320	LOC113730155_rna15000	LOC113728275_rna8064	CDP05120	NOT
OG2563	Gj9X1038T72.1	LOC113761702_rna5246	LOC113730568_rna16066	LOC113725548_rna9155	CDP00013	MTNI;PTNI
OG2564	Gj1P100T1.1	LOC113762417_rna6219	LOC113731066_rna17069	LOC113726151_rna10320	CDO96782	NOT
OG2565	Gj9A1040T78.1	LOC113783459_rna33033	LOC113730554_rna16048	LOC113725528_rna9127	CDP00028	MTNI;PTNI
OG2566	Gj2P80T2.1	LOC113760072_rna9655	LOC113729306_rna20471	LOC113724519_rna13141	CDP08558	NOT
OG2567	Gj9A898T101.1	LOC113760646_rna7359	LOC113731634_rna18106	LOC113726615_rna11207	CDO97413	MTNI;PTNI
OG2568	Gj9P877T12.1	LOC113754189_rna6911	LOC113731376_rna17665	LOC113726394_rna10803	CDO97141	NOT
OG2569	Gj9A906T61.1	LOC113764155_rna7561	LOC113731824_rna18444	LOC113726716_rna11410	CDO97518	NOT
OG257	Gj9P815T21.1	LOC113768885_rna15346	LOC113741232_rna32315	LOC113740148_rna28867	CDP21322	NOT
OG2570	Gj2A405T86.1	LOC113762745_rna8318	LOC113728472_rna19067	LOC113726990_rna11884	CDP07632	NOT
OG2571	Gj9P1027T10.1	LOC113763856_rna5465	LOC113731482_rna16370	LOC113725696_rna9448	CDO99872	NOT
OG2573	Gj9A1030T97.1	LOC113762112_rna5388	LOC113730655_rna16272	LOC113725647_rna9360	CDO99920	NOT
OG2574	Gj9P898T27.1	LOC113760561_rna7358	LOC113731633_rna18105	LOC113726617_rna11208	CDO97414	NOT
OG2575	Gj1P20T14.1	LOC113760637_rna5684	LOC113730821_rna16597	LOC113725834_rna9709	CDO99722	NOT
OG2576	Gj9P1094T11.1	LOC113753758_rna4245	LOC113729941_rna14921	LOC113724893_rna7969	CDP05073	PTNI
OG2577	Gj9A900T120.1	LOC113762447_rna7446	LOC113731661_rna18161	LOC113726632_rna11232	CDO97431	NOT
OG2578	Gj2P377T15.1	LOC113764006_rna10576	LOC113733109_rna21378	LOC113727993_rna14177	CDP08892	MTNI;PTNI
OG2579	Gj2A21T29.1	LOC113763388_rna10032	LOC113732813_rna20810	LOC113727610_rna13462	CDP15523	NOT
OG258	Gj9A722T104.1	LOC113751060_rna37367	LOC113736822_rna26916	LOC113734690_rna23814	CDP19275	NOT
OG2580	Gj1P75T13.1	LOC113764083_rna6116	LOC113731001_rna16920	LOC113726086_rna10170	CDO99470	NOT
OG2581	Gj2A482T37.1	LOC113760875_rna8734	LOC113732366_rna19498	LOC113727157_rna12257	CDP16347	NOT
OG2582	Gj9A1059T86.1	LOC113763886_rna4911	LOC113730317_rna15633	LOC113725346_rna8799	CDP13976	NOT
OG2583	Gj9X1047T52.1	LOC113763463_rna5138	LOC113730461_rna15885	LOC113725444_rna8955	CDP00124	NOT
OG2584	Gj9P1041T16.1	LOC113783479_rna33016	LOC113730539_rna16022	LOC113725518_rna9107	CDP00040	NOT
OG2585	Gj9P861T24.1	LOC113761608_rna6418	LOC113731150_rna17241	LOC113726259_rna10541	CDO96928	NOT
OG2586	Gj9A1066T99.1	LOC113762963_rna7592	LOC113730228_rna15464	LOC113725255_rna8621	CDP13885	NOT
OG2587	Gj9A1083T102.1	LOC113761942_rna4485	LOC113730076_rna15179	LOC113725041_rna8254	CDP05208	NOT
OG2588	Gj9A869T113.1	LOC113762731_rna6498	LOC113731267_rna17453	LOC113726289_rna10600	CDO97025	MTNI;PTNI
OG2589	Gj9A1045T128.1	LOC113763604_rna5174	LOC113730476_rna15909	LOC113725464_rna8989	CDP00100	MTNI;PTNI
OG259	Gj9X120T28.1	LOC113772053_rna19642	LOC113687777_rna36379	LOC113690983_rna38535	CDP05867	NOT
OG2590	Gj9A1104T102.1	LOC113763612_rna3990	LOC113729780_rna14627	LOC113724746_rna7753	CDP04911	NOT
OG2592	Gj9X1071T49.1	LOC113762063_rna4741	LOC113730202_rna15402	LOC113725176_rna8463	CDP05352	NOT
OG2593	Gj2A376T102.1	LOC113762486_rna10554	LOC113733094_rna21351	LOC113727978_rna14149	CDP08908	NOT
OG2594	Gj9P1088T12.1	LOC113763508_rna4357	LOC113730001_rna15045	LOC113724960_rna8114	CDP05135	NOT
OG2595	Gj1A73T35.1	LOC113756977_rna6112	LOC113728573_rna16915	LOC113723916_rna10165	CDO99476	NOT
OG2596	Gj9A1083T103.1	LOC113763865_rna4484	LOC113730075_rna15178	LOC113725037_rna8246	CDP05207	NOT
OG2597	Gj2A390T66.1	LOC113762128_rna7409	LOC113733256_rna21676	LOC113728147_rna14471	CDP08739	NOT
OG2598	Gj9X926T68.1	LOC113761901_rna10418	LOC113733042_rna21263	LOC113727887_rna13988	CDP15170	NOT
OG2599	Gj1A43T72.1	LOC113763309_rna5968	LOC113730967_rna16854	LOC113726011_rna10008	CDO99550	NOT
OG26	Gj9A967T61.1	LOC113749411_rna33474	LOC113712899_rna66539	LOC113715083_rna69370	CDP07429	NOT
OG260	Gj2A124T22.1	LOC113762702_rna9538	LOC113729601_rna20370	LOC113723527_rna12995	CDP19702	NOT
OG2601	Gj2A3T71.1	LOC113761980_rna10126	LOC113732880_rna20931	LOC113727678_rna13576	CDP17185	NOT
OG2602	Gj9A891T109.1	LOC113761478_rna7217	LOC113731576_rna18015	LOC113726545_rna11066	CDO97337	NOT
OG2603	Gj1P50T15.1	LOC113761609_rna5881	LOC113730919_rna16767	LOC113725941_rna9905	CDO99612	NOT
OG2605	Gj9P897T8.1	LOC113761303_rna7310	LOC113728712_rna18133	LOC113726596_rna11168	CDO97394	NOT
OG2606	Gj9P1089T23.1	LOC113760675_rna4324	LOC113729982_rna15006	LOC113724942_rna8068	CDP05122	NOT
OG2607	Gj2A369T110.1	LOC113763408_rna7857	LOC113731811_rna18415	LOC113726764_rna11480	CDO97690	NOT
OG2608	Gj2X360T26.1	LOC113761071_rna7949	LOC113731747_rna18305	LOC113726827_rna11575	CDP09481	NOT
OG2609	Gj9A1101T120.1	LOC113760870_rna4055	LOC113729828_rna14705	LOC113724798_rna7834	CDP04958	PTNI
OG261	Gj9A226T91.1	LOC113763399_rna3813	LOC113709358_rna6076	LOC113728605_rna1982	CDP08985	NOT
OG2610	Gj9P1032T11.1	LOC113761566_rna5365	LOC113730636_rna16245	LOC113725626_rna9320	CDO99940	NOT
OG2611	Gj9P1034T18.1	LOC113763653_rna5318	LOC113728490_rna16186	LOC113725603_rna9279	CDO99967	NOT
OG2612	Gj1A80T113.1	LOC113762018_rna6137	LOC113731015_rna16970	LOC113726096_rna10202	CDO96719	NOT
OG2613	Gj2A385T110.1	LOC113762471_rna10736	LOC113733192_rna21549	LOC113728076_rna14335	CDP08803	NOT
OG2614	Gj2P3T17.1	LOC113762349_rna10125	LOC113732879_rna20929	LOC113727677_rna13574	CDP17184	NOT
OG2615	Gj9A1031T87.1	LOC113763470_rna5375	LOC113730644_rna16260	LOC113725635_rna9341	CDO99931	NOT
OG2617	Gj1P39T7.1	LOC113761206_rna6012	LOC113730988_rna16901	LOC113726033_rna10061	CDO99524	NOT
OG2618	Gj9P1033T20.1	LOC113763381_rna5333	LOC113730622_rna16196	LOC113725605_rna9281	CDO99955	NOT
OG2619	Gj9A1035T116.1	LOC113759595_rna5307	LOC113729749_rna16178	LOC113723711_rna9265	CDO99976	NOT
OG2620	Gj2P25T9.1	LOC113762345_rna10027	LOC113729408_rna20804	LOC113727605_rna13456	CDP15532	NOT
OG2621	Gj2A358T82.1	LOC113755184_rna7982	LOC113729724_rna18277	LOC113723765_rna11608	CDP09465	NOT
OG2622	Gj9A885T118.1	LOC113763226_rna7082	LOC113729742_rna17852	LOC113723517_rna10989	CDO97247	NOT
OG2623	Gj9X875T30.1	LOC113763609_rna6757	LOC113731352_rna17617	LOC113726375_rna10770	CDO97111	NOT
OG2624	Gj1A157T66.1	LOC113758068_rna6378	LOC113728629_rna17187	LOC113723974_rna10496	CDO96897	NOT
OG2625	Gj9P909T15.1	LOC113763427_rna7667	LOC113731866_rna18538	LOC113726749_rna11454	CDO97559	PTNI
OG2626	Gj9X1063T51.1	LOC113764192_rna4834	LOC113730266_rna15537	LOC113725294_rna8701	CDP13924	NOT
OG2628	Gj9A1014T66.1	LOC113756202_rna5676	LOC113729074_rna16584	LOC113721821_rna9696	CDO99728	NOT
OG2629	Gj2X412T14.1	LOC113762071_rna8332	LOC113732145_rna19078	LOC113726981_rna11852	CDP07638	MTI
OG263	Gj4A228T12.1	LOC113775372_rna23803	LOC113695213_rna47938	LOC113692109_rna44509	CDP17952	NOT
OG2630	Gj1E405T1.1	LOC113760884_rna7640	LOC113731852_rna18498	LOC113726731_rna11432	CDO97544	NOT
OG2631	Gj9A1089T120.1	LOC113760678_rna4326	LOC113729983_rna15007	LOC113724943_rna8070	CDP05123	NOT
OG2633	Gj9P1094T12.1	LOC113763680_rna4244	LOC113729940_rna14920	LOC113724892_rna7968	CDP05072	NOT
OG2634	Gj9A1025T79.1	LOC113761002_rna5532	LOC113730736_rna16420	LOC113725736_rna9537	CDO99835	NOT
OG2635	Gj9A1078T116.1	LOC113762451_rna4585	LOC113730125_rna15274	LOC113725096_rna8350	CDP05268	NOT
OG2637	Gj9A906T70.1	LOC113762322_rna7596	LOC113731823_rna18445	LOC113726717_rna11412	CDO97519	NOT
OG2638	Gj1P27T14.1	LOC113756377_rna5744	LOC113728532_rna16650	LOC113723871_rna9769	CDO99692	NOT
OG2639	Gj1A20T79.1	LOC113761719_rna5690	LOC113730826_rna16605	LOC113725838_rna9717	CDO99719	NOT
OG264	Gj1P194T7.1	LOC113782549_rna32767	LOC113709398_rna66000	LOC113708023_rna63966	CDP14580	NOT
OG2640	Gj1A74T45.1	LOC113761366_rna6113	LOC113730999_rna16916	LOC113726083_rna10166	CDO99475	MTNI;PTNI
OG2641	Gj9A947T54.1	LOC113761259_rna10199	LOC113732925_rna21017	LOC113727753_rna13729	CDP17226	NOT
OG2642	Gj2A346T76.1	LOC113763082_rna8121	LOC113732061_rna18877	LOC113726923_rna11749	CDP09370	NOT
OG2643	Gj9X927T51.1	LOC113763424_rna10396	LOC113733030_rna21240	LOC113727874_rna13957	CDP15181	NOT
OG2644	Gj2P230T1.1	LOC113762369_rna9254	LOC113732533_rna19992	LOC113727319_rna12698	CDP18665	NOT
OG2646	Gj2A383T74.1	LOC113762077_rna10708	LOC113733172_rna21508	LOC113728015_rna14225	CDP08824	NOT
OG2647	Gj2A184T13.1	LOC113762629_rna9437	LOC113732593_rna20254	LOC113727387_rna12908	CDP16535	NOT
OG2648	Gj9X1072T62.1	LOC113761563_rna4724	LOC113730191_rna15382	LOC113725165_rna8442	CDP05339	NOT
OG2649	Gj1P28T14.1	LOC113761193_rna5753	LOC113728535_rna16658	LOC113725875_rna9777	CDO99684	NOT
OG265	Gj2A373T105.1	LOC113766363_rna505	LOC113698973_rna3740	LOC113707147_rna589	CDP11103	NOT
OG2650	Gj9P885T16.1	LOC113761292_rna7081	LOC113731493_rna17851	LOC113726500_rna10988	CDO97246	NOT
OG2651	Gj9A885T121.1	LOC113763430_rna7092	LOC113731500_rna17864	LOC113726506_rna10999	CDO97255	MTNI
OG2652	Gj9X1057T18.1	LOC113762161_rna4964	LOC113730340_rna15677	LOC113725367_rna8843	CDP14005	NOT
OG2654	Gj9A1102T42.1	LOC113761852_rna4047	LOC113729817_rna14690	LOC113724790_rna7822	CDP04949	NOT
OG2655	Gj2A436T32.1	LOC113759473_rna8488	LOC113728854_rna19222	LOC113724165_rna12051	CDP07743	NOT
OG2656	Gj9P872T11.1	LOC113761390_rna6444	LOC113731295_rna17508	LOC113726324_rna10664	CDO97061	NOT
OG2657	Gj2A386T125.1	LOC113761172_rna10769	LOC113733209_rna21587	LOC113728094_rna14375	CDP08784	NOT
OG2658	Gj9P900T28.1	LOC113762139_rna7464	LOC113731667_rna18166	LOC113726642_rna11255	CDO97443	MTNI;PTNI
OG2659	Gj2A423T37.1	LOC113762269_rna8428	LOC113732190_rna19160	LOC113727045_rna12008	CDP07695	NOT
OG266	Gj8P55T14.1	LOC113749285_rna35948	LOC113713074_rna68703	LOC113713207_rna71536	CDP11951	NOT
OG2660	Gj1A40T41.1	LOC113760859_rna5995	LOC113730982_rna16893	LOC113726028_rna10053	CDO99532	NOT
OG2661	Gj9X1058T66.1	LOC113762823_rna4947	LOC113730330_rna15661	LOC113725358_rna8827	CDP13990	NOT
OG2662	Gj9A1037T49.1	LOC113763681_rna5273	LOC113730591_rna16126	LOC113725567_rna9190	CDP00000	NOT
OG2663	Gj2A13T54.1	LOC113762212_rna10065	LOC113732847_rna20864	LOC113727634_rna13502	CDP15498	NOT
OG2664	Gj9P905T9.1	LOC113759274_rna7557	LOC113728727_rna18259	LOC113726701_rna11385	CDO97497	NOT
OG2665	Gj9A892T68.1	LOC113761416_rna7228	LOC113731582_rna18028	LOC113726551_rna11078	CDO97342	MTNI;PTNI
OG2666	Gj9A946T63.1	LOC113760255_rna10201	LOC113732926_rna21018	LOC113727755_rna13731	CDP17227	NOT
OG2668	Gj4A218T27.1	LOC113775697_rna23748	LOC113695232_rna47860	LOC113692079_rna44554	CDP17170	NOT
OG267	Gj3A293T79.1	LOC113749723_rna2666	LOC113718322_rna7588	LOC113735312_rna3145	CDP17103	NOT
OG2670	Gj2P120T4.1	LOC113761317_rna9557	LOC113732643_rna20393	LOC113727428_rna13018	CDP06805	NOT
OG2672	Gj9A1058T81.1	LOC113762660_rna4945	LOC113730329_rna15659	LOC113725357_rna8825	CDP13989	NOT
OG2673	Gj9A886T58.1	LOC113759873_rna7105	LOC113731514_rna17883	LOC113726522_rna11022	CDO97267	PTNI
OG2674	Gj2X418T28.1	LOC113761156_rna8371	LOC113732168_rna19117	LOC113726959_rna11812	CDP07667	NOT
OG2675	Gj9A877T115.1	LOC113759032_rna6916	LOC113733491_rna17671	LOC113722492_rna10806	CDO97143	NOT
OG2676	Gj9A1040T72.1	LOC113782936_rna33035	LOC113730556_rna16053	LOC113725530_rna9131	CDP00026	NOT
OG2677	Gj9A892T71.1	LOC113763080_rna7236	LOC113731589_rna18039	LOC113726560_rna11089	CDO97350	NOT
OG2678	Gj2X369T24.1	LOC113762036_rna7871	LOC113731803_rna18398	LOC113726784_rna11506	CDO97699	NOT
OG2679	Gj1P100T5.1	LOC113763618_rna6222	LOC113731069_rna17079	LOC113726154_rna10324	CDO96785	MTI
OG268	Gj9A1029T122.1	LOC113763439_rna5409	LOC113730668_rna16301	LOC113725660_rna9386	CDO99909	MTNI;PTNI
OG2680	Gj2A7T59.1	LOC113763183_rna10097	LOC113732868_rna20900	LOC113727658_rna13548	CDP15481	NOT
OG2681	Gj2X419T32.1	LOC113762528_rna8391	LOC113732176_rna19132	LOC113726951_rna11797	CDP07676	NOT
OG2682	Gj9A1056T75.1	LOC113762550_rna4978	LOC113730348_rna15690	LOC113725375_rna8856	CDP14010	MTNI;PTNI
OG2684	Gj1A103T88.1	LOC113757359_rna6237	LOC113731080_rna17099	LOC113726168_rna10347	CDO96801	NOT
OG2685	Gj9A879T104.1	LOC113762928_rna6975	LOC113731416_rna17727	LOC113726424_rna10855	CDO97168	NOT
OG2688	Gj2A398T79.1	LOC113764074_rna10931	LOC113733360_rna21884	LOC113724722_rna14572	CDP08632	NOT
OG2689	Gj9P903T13.1	LOC113763648_rna7519	LOC113731701_rna18227	LOC113726677_rna11326	CDO97476	NOT
OG269	Gj9P215T25.1	LOC113780877_rna3594	LOC113710390_rna6266	LOC113729658_rna2122	CDP09129	NOT
OG2690	Gj9A1022T85.1	LOC113762988_rna5574	LOC113730759_rna16467	LOC113725758_rna9572	CDO99805	NOT
OG2691	Gj9A1100T117.1	LOC113762123_rna4104	LOC113729847_rna14756	LOC113724815_rna7858	CDP04978	NOT
OG2692	Gj9A893T69.1	LOC113759232_rna7251	LOC113728697_rna18059	LOC113724017_rna11109	CDO97363	NOT
OG2696	Gj9A1030T91.1	LOC113760520_rna5402	LOC113730664_rna16292	LOC113725656_rna9379	CDO99911	NOT
OG2697	Gj9P1041T17.1	LOC113748431_rna33015	LOC113729427_rna16021	LOC113725519_rna9106	CDP00041	NOT
OG2698	Gj9X923T39.1	LOC113763061_rna10453	LOC113733061_rna21307	LOC113727904_rna14027	CDP17755	NOT
OG2699	Gj9A1032T104.1	LOC113763785_rna5373	LOC113728468_rna16256	LOC113721588_rna9335	CDO99934	NOT
OG27	Gj9A964T104.1	LOC113749763_rna33408	LOC113712091_rna66480	LOC113714324_rna69314	CDP07394	NOT
OG270	Gj9A163T74.1	LOC113780197_rna2392	LOC113717686_rna7477	LOC113734653_rna3021	CDP03526	NOT
OG2700	Gj9A870T116.1	LOC113761001_rna6485	LOC113731269_rna17456	LOC113726298_rna10613	CDO97034	NOT
OG2701	Gj2A358T83.1	LOC113762533_rna7969	LOC113731738_rna18286	LOC113726836_rna11593	CDP09467	NOT
OG2702	Gj9A1083T89.1	LOC113762888_rna4488	LOC113733416_rna15185	LOC113723162_rna8260	CDP05211	NOT
OG2703	Gj9A1018T105.1	LOC113763231_rna5624	LOC113730795_rna16546	LOC113725788_rna9623	CDO99764	PTNI
OG2704	Gj9A1038T79.1	LOC113763233_rna5248	LOC113730566_rna16069	LOC113725550_rna9157	CDP00012	NOT
OG2705	Gj2P376T19.1	LOC113762148_rna10569	LOC113733104_rna21371	LOC113727988_rna14169	CDP08898	PTNI
OG2706	Gj9A1061T107.1	LOC113763571_rna4868	LOC113730283_rna15571	LOC113725316_rna8748	CDP13944	NOT
OG2707	Gj2A78T82.1	LOC113761031_rna9657	LOC113732674_rna20473	LOC113727474_rna13144	CDP08560	PTNI
OG2708	Gj2A397T168.1	LOC113762633_rna10912	LOC113733351_rna21871	LOC113728188_rna14543	CDP08645	NOT
OG2709	Gj9A1060T136.1	LOC113761185_rna4895	LOC113730304_rna15616	LOC113725332_rna8782	CDP13964	NOT
OG271	Gj2A472T41.1	LOC113760995_rna8688	LOC113732324_rna19430	LOC113727125_rna12207	CDP17811	NOT
OG2711	Gj9A1020T81.1	LOC113763192_rna5608	LOC113730782_rna16524	LOC113725780_rna9614	CDO99781	NOT
OG2712	Gj2A456T31.1	LOC113761525_rna8625	LOC113732284_rna19343	LOC113727106_rna12154	CDP07815	NOT
OG2713	Gj2A385T107.1	LOC113760743_rna10740	LOC113733195_rna21554	LOC113728078_rna14345	CDP08800	MTNI;PTNI
OG2714	Gj2A358T80.1	LOC113761426_rna7984	LOC113731731_rna18271	LOC113726842_rna11612	CDP09463	MTNI
OG2716	Gj2A360T60.1	LOC113764018_rna7950	LOC113731746_rna18304	LOC113726828_rna11577	CDP09480	NOT
OG2718	Gj2P49T7.1	LOC113762058_rna9839	LOC113732752_rna20651	LOC113727543_rna13315	CDP15840	NOT
OG2719	Gj2X389T50.1	LOC113763684_rna7421	LOC113733246_rna21656	LOC113728133_rna14444	CDP08749	NOT
OG272	Gj9P1074T13.1	LOC113760551_rna4678	LOC113730171_rna15350	LOC113725144_rna8414	CDP05320	NOT
OG2720	Gj1A48T101.1	LOC113761499_rna5909	LOC113730933_rna16796	LOC113721941_rna9935	CDO99598	PTNI
OG2721	Gj2A389T77.1	LOC113759841_rna7425	LOC113733244_rna21650	LOC113728131_rna14438	CDP08752	NOT
OG2722	Gj9A876T113.1	LOC113760797_rna6783	LOC113731368_rna17646	LOC113726384_rna10785	CDO97129	NOT
OG2723	Gj9A886T57.1	LOC113761707_rna7101	LOC113731511_rna17878	LOC113726519_rna11017	CDO97264	MTNI;PTNI
OG2724	Gj2A98T66.1	LOC113762094_rna9633	LOC113732657_rna20441	LOC113727437_rna13048	CDP08522	NOT
OG2725	Gj1A81T76.1	LOC113760683_rna6151	LOC113731022_rna16983	LOC113726112_rna10231	CDO96732	NOT
OG2727	Gj9A875T80.1	LOC113760493_rna6752	LOC113731346_rna17610	LOC113726369_rna10762	CDO97107	NOT
OG2728	Gj2A285T22.1	LOC113760778_rna9114	LOC113732489_rna19812	LOC113727249_rna12485	CDP17532	NOT
OG2729	Gj9X1037T17.1	LOC113760961_rna5279	LOC113730596_rna16135	LOC113725572_rna9203	CDO99995	PTI
OG2730	Gj9P863T13.1	LOC113761775_rna6650	LOC113731170_rna17271	LOC113726276_rna10573	CDO96944	NOT
OG2731	Gj2X382T40.1	LOC113762563_rna10672	LOC113733156_rna21485	LOC113728048_rna14295	CDP08839	NOT
OG2733	Gj2X364T54.1	LOC113761248_rna7907	LOC113731769_rna18343	LOC113726812_rna11556	CDP09504	NOT
OG2734	Gj1A43T75.1	LOC113761637_rna5961	LOC113730961_rna16848	LOC113726004_rna10000	CDO99559	NOT
OG2735	Gj2A405T80.1	LOC113762951_rna8315	LOC113732136_rna19064	LOC113726991_rna11886	CDP07630	NOT
OG2736	Gj9A923T69.1	LOC113763885_rna10455	LOC113733062_rna21309	LOC113727905_rna14029	CDP17757	NOT
OG2737	Gj9P891T16.1	LOC113762513_rna7198	LOC113731562_rna17991	LOC113726533_rna11041	CDO97328	NOT
OG2738	Gj2A94T23.1	LOC113761635_rna9666	LOC113732666_rna20461	LOC113727469_rna13132	CDP08546	PTNI
OG2739	Gj9X1090T29.1	LOC113763848_rna4314	LOC113729578_rna14992	LOC113724936_rna8059	CDP05115	NOT
OG274	Gj1A15T64.1	LOC113763977_rna5731	LOC113729576_rna16642	LOC113721868_rna9757	CDO99699	NOT
OG2740	Gj9P1077T16.1	LOC113762309_rna4597	LOC113730134_rna15289	LOC113725105_rna8358	CDP05279	MTNI
OG2741	Gj2P63T9.1	LOC113763454_rna9910	LOC113732712_rna20557	LOC113727507_rna13228	CDP18373	NOT
OG2742	Gj1X139T12.1	LOC113763283_rna6342	LOC113731106_rna17156	LOC113726221_rna10460	CDO96877	NOT
OG2743	Gj9P1015T9.1	LOC113762196_rna5658	LOC113730803_rna16561	LOC113725818_rna9673	CDO99738	MTNI;PTNI
OG2744	Gj2A35T106.1	LOC113759823_rna9978	LOC113732780_rna20742	LOC113727574_rna13395	CDP17968	NOT
OG2745	Gj2A386T117.1	LOC113761173_rna10768	LOC113733211_rna21586	LOC113728096_rna14374	CDP08785	MTNI;PTNI
OG2747	Gj1A50T53.1	LOC113762153_rna5887	LOC113730923_rna16775	LOC113725945_rna9913	CDO99607	NOT
OG2750	Gj2A342T63.1	LOC113762337_rna8244	LOC113732104_rna18983	LOC113727018_rna11950	CDP09317	NOT
OG2751	Gj2P131T6.1	LOC113761978_rna9523	LOC113732621_rna20350	LOC113727408_rna12976	CDP06837	NOT
OG2752	Gj9A1064T110.1	LOC113759844_rna4801	LOC113730247_rna15499	LOC113725274_rna8658	CDP13905	NOT
OG2753	Gj9A881T87.1	LOC113760682_rna7011	LOC113731439_rna17774	LOC113726446_rna10903	CDO97193	NOT
OG2754	Gj9A950T68.1	LOC113760244_rna10162	LOC113729673_rna20970	LOC113727695_rna13619	CDP17204	NOT
OG2755	Gj1P46T8.1	LOC113762825_rna5928	LOC113730939_rna16815	LOC113725976_rna9954	CDO99587	NOT
OG2756	Gj1P29T7.1	LOC113760406_rna5766	LOC113728537_rna16671	LOC113725883_rna9790	CDO99677	NOT
OG2757	Gj9A1062T115.1	LOC113761604_rna4861	LOC113730279_rna15562	LOC113725306_rna8731	CDP13940	NOT
OG2758	Gj2P32T12.1	LOC113761628_rna9991	LOC113732792_rna20769	LOC113727585_rna13415	CDP15547	NOT
OG276	Gju7405A0T13.1	LOC113759334_rna7957	LOC113729685_rna18297	LOC113722737_rna11582	CDP09475	NOT
OG2760	Gj9X898T94.1	LOC113760649_rna7347	LOC113728705_rna18102	LOC113726619_rna11215	CDO97419	MTI
OG2761	Gj2P383T14.1	LOC113761332_rna10701	LOC113733165_rna21501	LOC113728058_rna14315	CDP08830	NOT
OG2762	Gj9P1030T27.1	LOC113761920_rna5395	LOC113730659_rna16281	LOC113725650_rna9369	CDO99917	NOT
OG2763	Gj9A1093T95.1	LOC113762305_rna4255	LOC113729947_rna14932	LOC113724899_rna7978	CDP05077	NOT
OG2764	Gj9P1065T10.1	LOC113760801_rna4798	LOC113730243_rna15496	LOC113725272_rna8656	CDP13903	NOT
OG2766	Gj2A402T95.1	LOC113761905_rna8261	LOC113732109_rna19000	LOC113727023_rna11962	CDP09308	NOT
OG2767	Gj9P876T33.1	LOC113760757_rna6789	LOC113731373_rna17654	LOC113726391_rna10795	CDO97136	NOT
OG2768	Gj9X1073T39.1	LOC113760931_rna4721	LOC113730190_rna15379	LOC113725164_rna8438	CDP05337	NOT
OG2769	Gj2P63T7.1	LOC113763901_rna9907	LOC113732713_rna20564	LOC113727509_rna13239	CDP18375	NOT
OG277	Gj10A254T84.1	LOC113778522_rna25781	LOC113702495_rna54105	LOC113700215_rna50956	CDP01457	MTNI;PTNI
OG2770	Gj2A393T78.1	LOC113763846_rna10822	LOC113729514_rna21751	LOC113723755_rna14530	CDP08701	NOT
OG2771	Gj9A1083T106.1	LOC113762494_rna4476	LOC113730072_rna15171	LOC113725033_rna8241	CDP05204	NOT
OG2772	Gj2P386T16.1	LOC113760349_rna10757	LOC113729503_rna21572	LOC113724705_rna14363	CDP08789	NOT
OG2773	Gj2A379T81.1	LOC113761644_rna10609	LOC113733127_rna21417	LOC113728009_rna14208	CDP08875	NOT
OG2774	Gj9P906T25.1	LOC113759286_rna7599	LOC113731827_rna18450	LOC113726721_rna11415	CDO97522	NOT
OG2775	Gj9A862T100.1	LOC113762712_rna6665	LOC113731161_rna17252	LOC113726269_rna10554	CDO96936	NOT
OG2776	Gj2A226T19.1	LOC113760377_rna9253	LOC113732534_rna19995	LOC113727321_rna12702	CDP18666	PTNI
OG2778	Gj2A345T81.1	LOC113760765_rna8129	LOC113732066_rna18885	LOC113726926_rna11759	CDP09365	PTI;PTEC
OG2779	Gj2P378T19.1	LOC113761295_rna10608	LOC113733126_rna21416	LOC113728008_rna14207	CDP08876	NOT
OG278	Gj9A883T88.1	LOC113761076_rna7059	LOC113731476_rna17823	LOC113726483_rna10956	CDO97227	NOT
OG2780	Gj1A176T37.1	LOC113760454_rna6396	LOC113731134_rna17220	LOC113723978_rna10519	CDO96912	NOT
OG2781	Gj2A398T80.1	LOC113762632_rna10926	LOC113733355_rna21878	LOC113728201_rna14562	CDP08636	NOT
OG2782	Gj8A126T8.1	LOC113760872_rna9568	LOC113732522_rna19951	LOC113727309_rna12658	CDP18131	NOT
OG2783	Gj2A475T68.1	LOC113761928_rna8696	LOC113732336_rna19441	LOC113727138_rna12226	CDP17818	PTI
OG2785	Gj9P1090T9.1	LOC113760601_rna4316	LOC113729977_rna14994	LOC113724938_rna8061	CDP05118	NOT
OG2786	Gj9A1042T91.1	LOC113782593_rna33002	LOC113729568_rna16006	LOC113721452_rna9092	CDP00051	NOT
OG2787	Gj2A357T40.1	LOC113761345_rna7990	LOC113731727_rna18264	LOC113726846_rna11620	CDP09459	NOT
OG2788	Gj9A1054T75.1	LOC113761721_rna5012	LOC113730378_rna15727	LOC113725404_rna8893	CDP14041	PTI;PTEC
OG2789	Gj9A1023T67.1	LOC113762085_rna5546	LOC113730746_rna16438	LOC113725745_rna9554	CDO99822	NOT
OG279	Gj10A253T70.1	LOC113778379_rna25789	LOC113700943_rna54094	LOC113697903_rna50943	CDP01463	NOT
OG2790	Gj1P107T8.1	LOC113763659_rna6255	LOC113731089_rna17113	LOC113726177_rna10365	CDO96814	NOT
OG2791	Gj2P451T11.1	LOC113763639_rna8591	LOC113732266_rna19314	LOC113727093_rna12111	CDP07795	NOT
OG2792	Gj2P389T15.1	LOC113762696_rna7429	LOC113733240_rna21641	LOC113728127_rna14429	CDP08757	MTNI;PTNI
OG2793	Gj9P1061T16.1	LOC113755252_rna4887	LOC113730298_rna15606	LOC113725326_rna8769	CDP13958	NOT
OG2794	Gj9X881T35.1	LOC113760764_rna7012	LOC113731440_rna17775	LOC113726447_rna10904	CDO97194	PTNI
OG2795	Gj9X1028T64.1	LOC113760685_rna5443	LOC113728500_rna16340	LOC113725682_rna9422	CDO99888	NOT
OG2796	Gj6P320T7.1	LOC113760634_rna4257	LOC113729948_rna14933	LOC113724900_rna7979	CDP05079	NOT
OG2797	Gj2A386T124.1	LOC113763787_rna10759	LOC113733207_rna21579	LOC113728092_rna14368	CDP08787	NOT
OG2798	Gj1A43T76.1	LOC113760094_rna5966	LOC113730965_rna16852	LOC113726008_rna10005	CDO99552	NOT
OG28	Gj9P215T19.1	LOC113751232_rna3588	LOC113710418_rna6273	LOC113729718_rna2131	CDP09135	NOT
OG2800	Gj11P42T2.1	LOC113760093_rna9758	LOC113729317_rna20522	LOC113723629_rna13188	CDP08591	NOT
OG2801	Gj9A943T83.1	LOC113760829_rna10239	LOC113732949_rna21062	LOC113727781_rna13779	CDP18240	NOT
OG2803	Gj2A376T103.1	LOC113762266_rna10556	LOC113733097_rna21354	LOC113727981_rna14152	CDP08906	NOT
OG2804	Gj2A385T109.1	LOC113760839_rna10749	LOC113733202_rna21565	LOC113728086_rna14355	CDP08794	MTNI;PTNI
OG2806	Gj2A233T16.1	LOC113763432_rna9226	LOC113732528_rna19980	LOC113727328_rna12723	CDP17283	NOT
OG2807	Gj9E1053T8.1	LOC113760479_rna5026	LOC113730383_rna15747	LOC113725412_rna8906	CDP14048	NOT
OG2808	Gj2A1T36.1	LOC113762017_rna10158	LOC113732896_rna20968	LOC113727694_rna13615	CDP17202	NOT
OG2809	Gj9A1066T109.1	LOC113759282_rna7589	LOC113728460_rna15458	LOC113721132_rna8618	CDP13883	NOT
OG281	Gj1A141T14.1	LOC113756000_rna41436	LOC113728623_rna17158	LOC113722251_rna10462	CDO96880	NOT
OG2810	Gj9A885T114.1	LOC113761442_rna7097	LOC113731505_rna17871	LOC113726514_rna11011	CDO97258	NOT
OG2811	Gj2A10T64.1	LOC113763583_rna10095	LOC113732866_rna20897	LOC113727656_rna13545	CDP15485	NOT
OG2812	Gj9A946T62.1	LOC113761252_rna10204	LOC113732928_rna21021	LOC113727757_rna13734	CDP17229	NOT
OG2814	Gj9X875T21.1	LOC113763480_rna6749	LOC113731344_rna17607	LOC113726367_rna10759	CDO97105	NOT
OG2816	Gj9A1056T76.1	LOC113760362_rna4986	LOC113730357_rna15701	LOC113725384_rna8870	CDP14018	NOT
OG2818	Gj9A943T86.1	LOC113759996_rna10247	LOC113732953_rna21075	LOC113727785_rna13792	CDP18244	MTNI;PTNI
OG2819	Gj9A924T55.1	LOC113761924_rna10447	LOC113733057_rna21301	LOC113727899_rna14019	CDP17750	NOT
OG282	Gj2A382T94.1	LOC113762868_rna10671	LOC113733155_rna21483	LOC113728047_rna14294	CDP08841	NOT
OG2820	Gj2A384T66.1	LOC113760345_rna10733	LOC113733188_rna21543	LOC113728071_rna14329	CDP08809	NOT
OG2822	Gj9A909T136.1	LOC113760613_rna7669	LOC113731870_rna18542	LOC113726746_rna11457	CDO97561	NOT
OG2824	Gj2A392T93.1	LOC113762966_rna10820	LOC113733289_rna21748	LOC113728179_rna14526	CDP08703	NOT
OG2826	Gj2A377T70.1	LOC113761717_rna10571	LOC113733105_rna21372	LOC113727989_rna14170	CDP08897	NOT
OG2827	Gj9A1032T116.1	LOC113761565_rna5362	LOC113730635_rna16244	LOC113725625_rna9319	CDO99941	NOT
OG2828	Gj9P885T28.1	LOC113762706_rna7094	LOC113731503_rna17866	LOC113726511_rna11008	CDO97257	NOT
OG283	Gj9P69T14.1	LOC113774743_rna20691	LOC113697239_rna44924	LOC113693912_rna40458	CDP06517	NOT
OG2831	Gj9A947T59.1	LOC113760438_rna10192	LOC113732920_rna21005	LOC113727749_rna13721	CDP17223	NOT
OG2832	Gj2A389T76.1	LOC113761477_rna7428	LOC113733241_rna21644	LOC113728128_rna14432	CDP08755	MTI;MTEC
OG2833	Gj2A36T80.1	LOC113761572_rna9973	LOC113732777_rna20734	LOC113727570_rna13387	CDP17972	MTNI;PTNI
OG2834	Gj9X1100T65.1	LOC113763706_rna4112	LOC113733383_rna14765	LOC113728245_rna7863	CDP04985	NOT
OG2835	Gj9A1064T102.1	LOC113763961_rna4818	LOC113730258_rna15517	LOC113725288_rna8681	CDP13917	NOT
OG2836	Gj9X1047T39.1	LOC113761498_rna5141	LOC113730463_rna15889	LOC113725447_rna8960	CDP00121	NOT
OG2837	Gj9A1096T103.1	LOC113762284_rna4181	LOC113729905_rna14851	LOC113724858_rna7912	CDP05033	NOT
OG2838	Gj2A345T84.1	LOC113753915_rna8127	LOC113732063_rna18882	LOC113726925_rna11757	CDP09367	NOT
OG2839	Gj9A1065T81.1	LOC113761300_rna4788	LOC113733440_rna15481	LOC113725264_rna8641	CDP13896	NOT
OG2840	Gj9A1087T116.1	LOC113761040_rna4375	LOC113730021_rna15071	LOC113724981_rna8135	CDP05152	MTNI;PTNI
OG2841	Gj9X1018T49.1	LOC113762423_rna5630	LOC113730797_rna16549	LOC113725790_rna9624	CDO99761	NOT
OG2842	Gj9A1072T101.1	LOC113754079_rna4726	LOC113730192_rna15385	LOC113725166_rna8444	CDP05341	MTNI;PTNI
OG2843	Gj2E389T4.1	LOC113759260_rna7427	LOC113729675_rna21645	LOC113723752_rna14433	CDP08754	NOT
OG2844	Gj9A1064T99.1	LOC113763386_rna4810	LOC113730255_rna15512	LOC113725284_rna8670	CDP13913	NOT
OG2845	Gj1A40T40.1	LOC113763267_rna6004	LOC113730983_rna16894	LOC113721953_rna10056	CDO99531	NOT
OG2846	Gj9X938T64.1	LOC113762692_rna10282	LOC113732982_rna21144	LOC113724641_rna13838	CDP15243	NOT
OG2847	Gj2P337T12.1	LOC113763457_rna8160	LOC113732088_rna18928	LOC113727000_rna11907	CDP09345	NOT
OG2848	Gj1P103T6.1	LOC113763717_rna6239	LOC113729580_rna17100	LOC113722149_rna10350	CDO96802	NOT
OG2849	Gj9P892T17.1	LOC113760813_rna7226	LOC113731581_rna18024	LOC113726550_rna11075	CDO97341	NOT
OG285	Gj1A80T111.1	LOC113763198_rna6134	LOC113731013_rna16967	LOC113726095_rna10199	CDO96717	NOT
OG2850	Gj2X481T28.1	LOC113762804_rna8732	LOC113732364_rna19496	LOC113727155_rna12255	CDP16345	NOT
OG2851	Gj1A42T51.1	LOC113764144_rna5971	LOC113730970_rna16860	LOC113726014_rna10016	CDO99546	NOT
OG2854	Gj9A879T103.1	LOC113761676_rna6972	LOC113731412_rna17724	LOC113726422_rna10850	CDO97165	NOT
OG2855	Gj9A1066T98.1	LOC113761936_rna4773	LOC113730231_rna15470	LOC113725258_rna8630	CDP13889	MTNI;PTNI
OG2856	Gj9P1046T9.1	LOC113762520_rna5160	LOC113730474_rna15908	LOC113725458_rna8976	CDP00108	NOT
OG2857	Gj2P13T7.1	LOC113760803_rna10068	LOC113729640_rna20868	LOC113723710_rna13506	CDP15495	NOT
OG2859	Gj9A1096T97.1	LOC113763073_rna4201	LOC113729915_rna14871	LOC113724866_rna7931	CDP05043	MTNI;PTNI
OG286	Gj1P42T8.1	LOC113764071_rna5972	LOC113730971_rna16861	LOC113726015_rna10017	CDO99545	NOT
OG2860	Gj2A389T74.1	LOC113762579_rna7431	LOC113733238_rna21639	LOC113728125_rna14427	CDP08759	NOT
OG2861	Gj2P44T3.1	LOC113760826_rna9934	LOC113729379_rna20689	LOC113727558_rna13349	CDP15822	NOT
OG2862	Gj9A1044T56.1	LOC113755614_rna5200	LOC113733456_rna15949	LOC113723779_rna9023	CDP00082	NOT
OG2863	Gj9A870T117.1	LOC113762129_rna6484	LOC113731270_rna17457	LOC113726299_rna10614	CDO97035	NOT
OG2864	Gj9P876T28.1	LOC113754098_rna6785	LOC113731370_rna17648	LOC113726387_rna10788	CDO97132	NOT
OG2866	Gj9A1028T113.1	LOC113760393_rna5445	LOC113730692_rna16345	LOC113725687_rna9429	CDO99885	PTNI
OG2867	Gj9A1101T119.1	LOC113763658_rna4061	LOC113729830_rna14713	LOC113724800_rna7837	CDP04960	NOT
OG2868	Gj2P60T4.1	LOC113763816_rna9895	LOC113732721_rna20579	LOC113727518_rna13252	CDP18388	NOT
OG287	Gj11P258T9.1	LOC113751552_rna37169	LOC113719499_rna76109	LOC113716811_rna73045	CDP05419	NOT
OG2870	Gj2A125T27.1	LOC113761344_rna7960	LOC113732629_rna20360	LOC113727415_rna12988	CDP06825	NOT
OG2871	Gj9A871T116.1	LOC113763217_rna6451	LOC113731290_rna17499	LOC113726315_rna10655	CDO97056	NOT
OG2872	Gj9P1083T26.1	LOC113762877_rna4477	LOC113733414_rna15173	LOC113725034_rna8242	CDP05205	NOT
OG2874	Gj9A1099T70.1	LOC113761192_rna4115	LOC113729856_rna14768	LOC113728246_rna7866	CDP04988	NOT
OG2875	Gj1P73T1.1	LOC113756965_rna6111	LOC113728572_rna16914	LOC113723915_rna10164	CDO99477	NOT
OG2876	Gj9P1080T10.1	LOC113760688_rna4567	LOC113730110_rna15253	LOC113725080_rna8328	CDP05250	NOT
OG2878	Gj9P1063T18.1	LOC113759937_rna4829	LOC113730263_rna15534	LOC113720654_rna8697	CDP13921	NOT
OG2879	Gj9A1103T125.1	LOC113760491_rna4023	LOC113729802_rna14665	LOC113724772_rna7793	CDP04933	NOT
OG288	Gj9A543T45.1	LOC113779504_rna30468	LOC113703660_rna58750	LOC113705609_rna61858	CDP12109	NOT
OG2881	Gj2A348T36.1	LOC113760946_rna8098	LOC113732042_rna18857	LOC113726897_rna11718	CDP09388	MTI;MTEC
OG2882	Gj9X1060T58.1	LOC113754591_rna4901	LOC113730307_rna15622	LOC113725337_rna8788	CDP13968	NOT
OG2883	Gj9P906T20.1	LOC113759277_rna7563	LOC113729596_rna18440	LOC113724039_rna11408	CDO97515	NOT
OG2884	Gj4P51T13.1	LOC113763825_rna4353	LOC113730002_rna15041	LOC113724961_rna8099	CDP05133	MTNI;PTNI
OG2885	Gj9A1104T99.1	LOC113760860_rna3998	LOC113729784_rna14634	LOC113724753_rna7765	CDP04918	NOT
OG2886	Gj1A28T54.1	LOC113763703_rna5751	LOC113728440_rna16657	LOC113721907_rna9776	CDO99685	NOT
OG2888	Gj2A348T38.1	LOC113763035_rna8099	LOC113732044_rna18859	LOC113726898_rna11719	CDP09387	NOT
OG2889	Gj9A1060T135.1	LOC113762881_rna4902	LOC113730308_rna15623	LOC113725338_rna8789	CDP13969	NOT
OG289	Gj9A902T114.1	LOC113760508_rna7490	LOC113731685_rna18194	LOC113726661_rna11296	CDO97460	NOT
OG2890	Gj9A892T75.1	LOC113764169_rna7231	LOC113731585_rna18031	LOC113726552_rna11081	CDO97344	NOT
OG2891	Gj9P1073T14.1	LOC113761863_rna4709	LOC113733429_rna15373	LOC113725156_rna8432	CDP05330	NOT
OG2892	Gj9A885T109.1	LOC113761316_rna7079	LOC113731492_rna17849	LOC113726498_rna10986	CDO97244	MTNI;PTNI
OG2893	Gj9A1022T91.1	LOC113762397_rna5562	LOC113730755_rna16453	LOC113725753_rna9569	CDO99813	NOT
OG2895	Gj2P377T10.1	LOC113763677_rna10572	LOC113729663_rna21373	LOC113724684_rna14171	CDP08896	NOT
OG2896	Gj9P1102T10.1	LOC113762346_rna4041	LOC113729814_rna14683	LOC113724787_rna7813	CDP04946	NOT
OG2897	Gj1A80T109.1	LOC113762968_rna6141	LOC113731156_rna16975	LOC113726098_rna10206	CDO96722	NOT
OG2898	Gj4P449T1.1	LOC113754107_rna36730	LOC113742626_rna33461	LOC113740021_rna30066	CDP13848	NOT
OG2899	Gj9X936T51.1	LOC113760272_rna10297	LOC113729713_rna21162	LOC113724643_rna13852	CDP15234	NOT
OG29	Gj9A1084T53.1	LOC113760914_rna4466	LOC113730064_rna15159	LOC113725023_rna8231	CDP05193	NOT
OG290	Gj3A313T95.1	LOC113764519_rna11459	LOC113736358_rna25762	LOC113734056_rna22412	CDO98978	NOT
OG2900	Gj1P72T7.1	LOC113762521_rna6110	LOC113733480_rna16913	LOC113726082_rna10163	CDO99478	NOT
OG2901	Gj9A1059T89.1	LOC113763591_rna4935	LOC113730321_rna15641	LOC113725350_rna8807	CDP13981	NOT
OG2902	Gj2A451T74.1	LOC113759512_rna8590	LOC113728884_rna19313	LOC113724186_rna12110	CDP07794	NOT
OG2903	Gj2P62T13.1	LOC113760173_rna9904	LOC113729689_rna20571	LOC113723696_rna13245	CDP18379	NOT
OG2904	Gj9P1065T8.1	LOC113760418_rna4800	LOC113730245_rna15498	LOC113725273_rna8657	CDP13904	NOT
OG2906	Gj9P1022T16.1	LOC113762203_rna5561	LOC113730754_rna16452	LOC113725752_rna9568	CDO99814	NOT
OG2907	Gj2P2T17.1	LOC113760755_rna10134	LOC113732885_rna20939	LOC113727684_rna13585	CDP17190	NOT
OG2908	Gj9A870T120.1	LOC113762751_rna6476	LOC113731275_rna17469	LOC113726303_rna10624	CDO97040	NOT
OG2909	Gj2A378T120.1	LOC113762257_rna10607	LOC113733125_rna21415	LOC113728006_rna14206	CDP08877	NOT
OG291	Gj3A320T89.1	LOC113767010_rna11559	LOC113738247_rna25881	LOC113734123_rna22537	CDO99047	NOT
OG2910	Gj9X1066T56.1	LOC113760385_rna4783	LOC113730235_rna15475	LOC113720635_rna8636	CDP13892	MTNI;PTNI
OG2911	Gj9X1058T65.1	LOC113762593_rna4948	LOC113730332_rna15663	LOC113725360_rna8829	CDP13991	NOT
OG2912	Gj9A1104T101.1	LOC113760744_rna3992	LOC113729781_rna14629	LOC113724748_rna7754	CDP04913	NOT
OG2913	Gj1P101T9.1	LOC113763355_rna6226	LOC113731072_rna17085	LOC113726159_rna10335	CDO96790	NOT
OG2914	Gj9P924T9.1	LOC113760314_rna10446	LOC113733056_rna21297	LOC113727898_rna14018	CDP17749	NOT
OG2915	Gj9A1101T116.1	LOC113760611_rna4076	LOC113729832_rna14728	LOC113724802_rna7848	CDP04963	NOT
OG2917	Gj9X873T62.1	LOC113760445_rna6695	LOC113731323_rna17568	LOC113726347_rna10718	CDO97084	NOT
OG2918	Gj2A451T67.1	LOC113759510_rna8586	LOC113728883_rna19309	LOC113724185_rna12106	CDP07789	NOT
OG2919	Gj2A50T37.1	LOC113762561_rna9846	LOC113732748_rna20644	LOC113727541_rna13309	CDP15844	NOT
OG292	Gj11A70T43.1	LOC113751326_rna36354	LOC113717640_rna75240	LOC113715445_rna72297	CDP11630	NOT
OG2920	Gj9A1082T90.1	LOC113760548_rna4493	LOC113730080_rna15190	LOC113725047_rna8268	CDP05214	NOT
OG2921	Gj9X1080T40.1	LOC113763071_rna4556	LOC113730107_rna15241	LOC113725076_rna8312	CDP05245	NOT
OG2922	Gj2A392T91.1	LOC113762622_rna10815	LOC113733284_rna21738	LOC113728175_rna14520	CDP08707	NOT
OG2923	Gj2P20T12.1	LOC113761452_rna10034	LOC113732816_rna20813	LOC113727612_rna13464	CDP15520	MTNI
OG2924	Gj2E121T1.1	LOC113762763_rna9554	LOC113732641_rna20388	LOC113727426_rna13015	CDP06809	NOT
OG2926	Gj9A1076T75.1	LOC113761689_rna4613	LOC113730145_rna15307	LOC113725117_rna8371	CDP05293	PTI;PTEC
OG2927	Gj9A1085T88.1	LOC113762517_rna4432	LOC113730049_rna15126	LOC113725010_rna8190	CDP05178	NOT
OG293	Gj9A718T119.1	LOC113765294_rna12913	LOC113736655_rna27004	LOC113734758_rna23924	CDP14665	NOT
OG2930	Gj9A600T99.1	LOC113761876_rna6386	LOC113731122_rna17194	LOC113726239_rna10505	CDO96904	NOT
OG2931	Gj9E1058T2.1	LOC113760655_rna4944	LOC113730328_rna15658	LOC113725356_rna8824	CDP13988	NOT
OG2932	Gj9A871T111.1	LOC113763741_rna6466	LOC113731283_rna17485	LOC113726311_rna10640	CDO97049	NOT
OG2933	Gj9A876T112.1	LOC113762445_rna6782	LOC113731367_rna17645	LOC113724000_rna10784	CDO97128	NOT
OG2934	Gj2A118T18.1	LOC113760018_rna9561	LOC113729283_rna20396	LOC113724488_rna13021	CDP06803	NOT
OG2935	Gj9P915T19.1	LOC113760806_rna7781	LOC113731941_rna18666	LOC113738730_rna918	CDO97637	NOT
OG2937	Gj2P347T7.1	LOC113763709_rna8108	LOC113732050_rna18867	LOC113726909_rna11736	CDP09381	NOT
OG2938	Gj2A368T81.1	LOC113754394_rna7878	LOC113731798_rna18384	LOC113726792_rna11523	CDO97705	MTNI;PTNI
OG2939	Gj2X364T57.1	LOC113756407_rna41800	LOC113731773_rna18347	LOC113722687_rna11549	CDP19512	NOT
OG294	Gj9P717T17.1	LOC113766875_rna12985	LOC113736595_rna27066	LOC113734803_rna24092	CDP16551	MTNI
OG2940	Gj9P1078T8.1	LOC113763281_rna4590	LOC113730127_rna15280	LOC113725099_rna8354	CDP05273	NOT
OG2941	Gj2P412T12.1	LOC113762070_rna8333	LOC113732144_rna19079	LOC113726980_rna11851	CDP07639	NOT
OG2942	Gj9A1085T84.1	LOC113763376_rna4426	LOC113730044_rna15120	LOC113725006_rna8186	CDP05176	NOT
OG2945	Gj9A1020T77.1	LOC113760747_rna5599	LOC113730773_rna16512	LOC113725772_rna9595	CDO99787	NOT
OG2946	Gj9A1042T95.1	LOC113783117_rna33003	LOC113730533_rna16007	LOC113725514_rna9093	CDP00050	MTNI;PTNI
OG2947	Gj2P335T13.1	LOC113761068_rna8198	LOC113732077_rna18899	LOC113726937_rna11776	CDP09360	MTI;MTEC
OG2948	Gj2X392T39.1	LOC113761912_rna10818	LOC113733287_rna21742	LOC113728178_rna14524	CDP08704	NOT
OG2949	Gj2A13T51.1	LOC113763494_rna10069	LOC113732849_rna20869	LOC113727636_rna13507	CDP20000	NOT
OG295	Gj3X54T10.1	LOC113766609_rna13756	LOC113737711_rna27820	LOC113735986_rna24920	CDP08017	NOT
OG2950	Gj2P100T2.1	LOC113762387_rna9629	LOC113729295_rna20420	LOC113723535_rna13044	CDP06787	NOT
OG2951	Gj9A1095T79.1	LOC113761650_rna4223	LOC113729928_rna14891	LOC113724880_rna7948	CDP05056	NOT
OG2952	Gj9A1036T88.1	LOC113761322_rna5296	LOC113730603_rna16165	LOC113725584_rna9247	CDO99987	NOT
OG2953	Gj9A1099T69.1	LOC113763768_rna4120	LOC113729859_rna14773	LOC113724824_rna7869	CDP04990	NOT
OG2954	Gj9X1029T57.1	LOC113761066_rna5425	LOC113730677_rna16318	LOC113725670_rna9403	CDO99898	NOT
OG2955	Gj9A870T112.1	LOC113761000_rna6487	LOC113731268_rna17455	LOC113726297_rna10612	CDO97033	NOT
OG2957	Gj2A460T35.1	LOC113761488_rna8656	LOC113732291_rna19366	LOC113727114_rna12181	CDP19300	NOT
OG2958	Gj9X936T62.1	LOC113763940_rna10299	LOC113732992_rna21164	LOC113727821_rna13855	CDP15233	NOT
OG2959	Gj9A1094T88.1	LOC113762747_rna4240	LOC113729938_rna14913	LOC113724886_rna7956	CDP05068	NOT
OG296	Gj9A29T80.1	LOC113774609_rna21790	LOC113696168_rna46039	LOC113693592_rna41299	CDP03399	NOT
OG2960	Gj9P1043T19.1	LOC113783480_rna32975	LOC113730519_rna15974	LOC113725498_rna9057	CDP00066	MTI;PTI
OG2961	Gj9X875T63.1	LOC113763520_rna6754	LOC113731347_rna17611	LOC113726370_rna10764	CDO97108	NOT
OG2962	Gj1A48T102.1	LOC113756690_rna5908	LOC113728553_rna16795	LOC113723889_rna9934	CDO99599	NOT
OG2963	Gj2A79T44.1	LOC113754255_rna9656	LOC113732673_rna20472	LOC113727473_rna13142	CDP08559	NOT
OG2964	Gj1P76T7.1	LOC113763615_rna6131	LOC113728574_rna16964	LOC113726091_rna10186	CDO96715	NOT
OG2965	Gj9A900T121.1	LOC113761051_rna7448	LOC113731663_rna18163	LOC113726635_rna11234	CDO97433	MTNI;PTNI
OG2966	Gj9A873T102.1	LOC113760381_rna6691	LOC113731320_rna17559	LOC113726344_rna10712	CDO97081	NOT
OG2967	Gj1A102T37.1	LOC113761728_rna6236	LOC113731079_rna17098	LOC113726167_rna10346	CDO96800	NOT
OG2968	Gj9X862T26.1	LOC113763997_rna6664	LOC113731162_rna17254	LOC113726270_rna10556	CDO96937	NOT
OG2969	Gj9A881T94.1	LOC113761050_rna7014	LOC113731442_rna17777	LOC113724009_rna10907	CDO97196	NOT
OG2971	Gj9A902T113.1	LOC113760657_rna7485	LOC113731681_rna18189	LOC113726657_rna11292	CDO97458	NOT
OG2972	Gj2P19T17.1	LOC113761238_rna10044	LOC113732822_rna20825	LOC113727614_rna13469	CDP15516	PTNI
OG2973	Gj1P81T10.1	LOC113760524_rna6152	LOC113731026_rna16986	LOC113726115_rna10233	CDO96734	NOT
OG2974	Gj1A48T103.1	LOC113763366_rna5906	LOC113730931_rna16793	LOC113725953_rna9931	CDO99601	NOT
OG2975	Gj1A49T51.1	LOC113760795_rna5904	LOC113730930_rna16790	LOC113725952_rna9930	CDO99602	NOT
OG2976	Gj1A80T112.1	LOC113764000_rna6135	LOC113729072_rna16968	LOC113722026_rna10200	CDO96718	NOT
OG2979	Gj1P94T16.1	LOC113763304_rna6197	LOC113731059_rna17038	LOC113726142_rna10289	CDO96769	NOT
OG298	Gj11A432T84.1	LOC113754252_rna39013	LOC113719330_rna77677	LOC113716905_rna74720	CDP13269	NOT
OG2980	Gj1A42T53.1	LOC113756796_rna5973	LOC113730994_rna16863	LOC113724733_rna10019	CDO99544	NOT
OG2981	Gj2P370T13.1	LOC113761116_rna7851	LOC113728448_rna18422	LOC113726760_rna11470	CDO97687	NOT
OG2982	Gj9A1027T109.1	LOC113761899_rna5469	LOC113730703_rna16374	LOC113725698_rna9452	CDO99870	NOT
OG2983	Gj9X1030T33.1	LOC113763836_rna5399	LOC113733473_rna16288	LOC113725653_rna9375	CDO99914	NOT
OG2984	Gj1P45T27.1	LOC113761302_rna5934	LOC113730943_rna16821	LOC113725981_rna9960	CDO99583	NOT
OG2985	Gj1A51T92.1	LOC113760788_rna5877	LOC113730913_rna16761	LOC113725934_rna9900	CDO99617	NOT
OG2986	Gj1A35T78.1	LOC113763153_rna5828	LOC113730887_rna16718	LOC113725913_rna9860	CDO99645	NOT
OG2988	Gj9A884T62.1	LOC113762131_rna7069	LOC113731485_rna17838	LOC113726489_rna10972	CDO97236	NOT
OG2990	Gj1A20T85.1	LOC113762031_rna5682	LOC113730820_rna16595	LOC113725833_rna9707	CDO99723	NOT
OG2992	Gj1A85T45.1	LOC113763590_rna6160	LOC113731028_rna16991	LOC113726117_rna10239	CDO96738	MTNI;PTNI
OG2995	Gj9A1073T57.1	LOC113760549_rna4710	LOC113730185_rna15374	LOC113725158_rna8433	CDP05331	MTNI;PTNI
OG2996	Gj9A873T103.1	LOC113763484_rna6692	LOC113731322_rna17560	LOC113726346_rna10713	CDO97082	NOT
OG2998	Gj2A32T66.1	LOC113760421_rna9992	LOC113732793_rna20770	LOC113727587_rna13416	CDP15546	NOT
OG2999	Gj1P104T3.1	LOC113757389_rna6246	LOC113731085_rna17105	LOC113726173_rna10355	CDO96808	NOT
OG3	Gj9A1003T49.1	LOC113748725_rna33984	LOC113711037_rna67172	LOC113713474_rna69891	CDP01203	NOT
OG30	Gj1A434T57.1	LOC113783261_rna32115	LOC113709368_rna65238	LOC113707819_rna63197	CDP12577	NOT
OG300	Gj6A226T36.1	LOC113767419_rna16172	LOC113741720_rna33186	LOC113739949_rna29774	CDP17001	NOT
OG3000	Gj1P106T7.1	LOC113763563_rna6250	LOC113728609_rna17109	LOC113722176_rna10360	CDO96810	NOT
OG3002	Gj9A1076T84.1	LOC113763188_rna4614	LOC113733427_rna15308	LOC113720370_rna8373	CDP05294	NOT
OG3003	Gj9P1081T16.1	LOC113753970_rna4525	LOC113730093_rna15210	LOC113725062_rna8290	CDP05231	NOT
OG3005	Gj2P472T6.1	LOC113763777_rna8691	LOC113732331_rna19432	LOC113727132_rna12212	CDP17815	NOT
OG3007	Gj9A1041T98.1	LOC113782926_rna33018	LOC113730538_rna16026	LOC113725520_rna9110	CDP00038	NOT
OG3008	Gj1P28T9.1	LOC113756388_rna5747	LOC113728533_rna16653	LOC113723872_rna9772	CDO99689	NOT
OG3009	Gj9A876T118.1	LOC113760758_rna6787	LOC113731372_rna17652	LOC113726389_rna10792	CDO97135	PTNI
OG301	Gj6A312T63.1	LOC113769473_rna15449	LOC113742699_rna32778	LOC113739861_rna29365	CDP12704	NOT
OG3010	Gj9X885T103.1	LOC113759212_rna7093	LOC113728681_rna17865	LOC113726510_rna11007	CDO97256	NOT
OG3011	Gj9A1087T117.1	LOC113760715_rna4369	LOC113730016_rna15062	LOC113724977_rna8128	CDP05148	NOT
OG3012	Gj9X1044T24.1	LOC113755662_rna5220	LOC113733460_rna15958	LOC113723781_rna9033	CDP00075	NOT
OG3014	Gj9A1093T98.1	LOC113762576_rna4250	LOC113729943_rna14926	LOC113724896_rna7972	CDP05075	NOT
OG3015	Gj2P337T13.1	LOC113761492_rna8159	LOC113732089_rna18929	LOC113727003_rna11908	CDP09344	NOT
OG3016	Gj9A1090T109.1	LOC113760742_rna4315	LOC113729976_rna14993	LOC113724937_rna8060	CDP05116	PTNI
OG3017	Gj1P86T12.1	LOC113757045_rna6165	LOC113728578_rna16996	LOC113726123_rna10245	CDO96743	NOT
OG3019	Gj9A1036T90.1	LOC113763625_rna5286	LOC113730599_rna16148	LOC113725575_rna9214	CDO99991	NOT
OG302	Gj6A312T57.1	LOC113768375_rna15459	LOC113741914_rna32788	LOC113740271_rna29376	CDP12708	NOT
OG3020	Gj9A891T110.1	LOC113762235_rna7222	LOC113731578_rna18017	LOC113726546_rna11068	CDO97338	NOT
OG3022	Gj9A1064T109.1	LOC113761348_rna4804	LOC113730249_rna15503	LOC113725277_rna8661	CDP13908	NOT
OG3023	Gj2A19T66.1	LOC113761239_rna10046	LOC113732823_rna20827	LOC113727615_rna13471	CDP15515	NOT
OG3024	Gj9A1075T112.1	LOC113754843_rna4660	LOC113733428_rna15320	LOC113720380_rna8387	CDP05302	NOT
OG3027	Gj9X1104T53.1	LOC113760696_rna4004	LOC113729792_rna14643	LOC113724759_rna7770	CDP04922	NOT
OG3028	Gj1E137T0.1	LOC113761135_rna7414	LOC113733252_rna21666	LOC113728142_rna14459	CDP08743	NOT
OG3029	Gj9A1054T72.1	LOC113755426_rna5015	LOC113731262_rna15732	LOC113721337_rna8897	CDP14044	NOT
OG303	Gj6P321T15.1	LOC113769535_rna15846	LOC113741395_rna32664	LOC113738516_rna29277	CDP15076	PTI
OG3030	Gj1P42T10.1	LOC113754491_rna5969	LOC113730969_rna16858	LOC113726013_rna10013	CDO99548	NOT
OG3031	Gj1P38T10.1	LOC113761213_rna5865	LOC113730908_rna16750	LOC113725929_rna9886	CDO99624	NOT
OG3032	Gj9A948T55.1	LOC113761209_rna10180	LOC113732912_rna20995	LOC113727741_rna13710	CDP17216	NOT
OG3033	Gj9A1029T125.1	LOC113762545_rna5416	LOC113730674_rna16309	LOC113725666_rna9394	CDO99902	NOT
OG3034	Gj8P264T7.1	LOC113763205_rna6402	LOC113731133_rna17225	LOC113726244_rna10523	CDO96915	NOT
OG3035	Gj9P1076T20.1	LOC113762111_rna4617	LOC113730147_rna15312	LOC113725120_rna8376	CDP05296	NOT
OG3036	Gj9A1046T89.1	LOC113759501_rna5158	LOC113729731_rna15907	LOC113723757_rna8972	CDP00109	NOT
OG3037	Gj9P871T21.1	LOC113761200_rna6450	LOC113731291_rna17500	LOC113726321_rna10656	CDO97057	NOT
OG3038	Gj1P28T11.1	LOC113762691_rna5748	LOC113728534_rna16654	LOC113725872_rna9773	CDO99688	NOT
OG3039	Gj2A102T65.1	LOC113760560_rna9624	LOC113732650_rna20413	LOC113727434_rna13037	CDP06791	NOT
OG3040	Gj2A385T114.1	LOC113762657_rna10748	LOC113733201_rna21562	LOC113728085_rna14354	CDP08795	NOT
OG3041	Gj9P1083T28.1	LOC113762758_rna4475	LOC113730071_rna15170	LOC113725032_rna8240	CDP05203	NOT
OG3042	Gj9A861T128.1	LOC113761130_rna6412	LOC113731146_rna17236	LOC113726254_rna10535	CDO96924	NOT
OG3044	Gj9A1061T104.1	LOC113763852_rna4870	LOC113730284_rna15575	LOC113725315_rna8751	CDP13945	NOT
OG3045	Gj1A51T99.1	LOC113761190_rna5878	LOC113730916_rna16762	LOC113725938_rna9903	CDO99616	NOT
OG3046	Gj2A377T78.1	LOC113763597_rna10574	LOC113733107_rna21375	LOC113727990_rna14175	CDP08894	NOT
OG3047	Gj1P107T12.1	LOC113761144_rna6254	LOC113731088_rna17112	LOC113726175_rna10363	CDO96813	NOT
OG3048	Gj6P182T3.1	LOC113768466_rna16428	LOC113742544_rna33456	LOC113740023_rna30069	CDP18671	NOT
OG3049	Gj9A947T58.1	LOC113761098_rna10194	LOC113732922_rna21012	LOC113727750_rna13723	CDP17224	NOT
OG305	Gj6P38T8.1	LOC113769578_rna16825	LOC113741733_rna33921	LOC113738736_rna30606	CDP12320	NOT
OG3050	Gj9A1016T50.1	LOC113761175_rna5653	LOC113728523_rna16556	LOC113725814_rna9668	CDO99743	NOT
OG3051	Gj9A1072T100.1	LOC113754978_rna4727	LOC113730194_rna15386	LOC113725168_rna8445	CDP05342	NOT
OG3052	Gj9X881T26.1	LOC113763026_rna7010	LOC113731438_rna17773	LOC113726445_rna10902	CDO97192	NOT
OG3053	Gj2A13T53.1	LOC113762213_rna10066	LOC113732848_rna20865	LOC113727635_rna13503	CDP15497	NOT
OG3054	Gj1A91T35.1	LOC113761115_rna6173	LOC113731045_rna17019	LOC113726135_rna10272	CDO96755	NOT
OG3055	Gj9P1078T17.1	LOC113761100_rna4584	LOC113730124_rna15273	LOC113725093_rna8349	CDP05267	MTNI;PTNI
OG3056	Gj2P102T7.1	LOC113762933_rna9626	LOC113732653_rna20418	LOC113727435_rna13041	CDP06789	NOT
OG3057	Gj9A1062T119.1	LOC113761831_rna4850	LOC113730273_rna15549	LOC113725300_rna8717	CDP13931	NOT
OG3058	Gj2A2T72.1	LOC113761574_rna10137	LOC113732887_rna20945	LOC113727685_rna13591	CDP17191	NOT
OG3059	Gj2A377T79.1	LOC113761592_rna10580	LOC113733112_rna21380	LOC113727994_rna14181	CDP08891	NOT
OG306	Gj7A97T20.1	LOC113771161_rna17601	LOC113743829_rna34358	LOC113688860_rna37556	CDP15735	NOT
OG3060	Gj9A923T77.1	LOC113760122_rna10459	LOC113729477_rna21316	LOC113727911_rna14033	CDP17761	PTNI
OG3061	Gj9P1086T24.1	LOC113764140_rna4394	LOC113730033_rna15091	LOC113724994_rna8162	CDP05164	NOT
OG3062	Gj9A939T19.1	LOC113763461_rna10273	LOC113732977_rna21131	LOC113727806_rna13832	CDP15247	NOT
OG3064	Gj1P103T7.1	LOC113760831_rna6241	LOC113731082_rna17101	LOC113726170_rna10351	CDO96804	NOT
OG3065	Gj9A1036T86.1	LOC113755755_rna5300	LOC113728486_rna16171	LOC113725586_rna9254	CDO99981	NOT
OG3066	Gj2A356T60.1	LOC113764126_rna8006	LOC113731990_rna18755	LOC113726856_rna11639	CDP09452	NOT
OG3067	Gj9A894T52.1	LOC113763887_rna7256	LOC113731606_rna18071	LOC113726574_rna11119	CDO97370	NOT
OG3068	Gj9A1046T95.1	LOC113764023_rna5146	LOC113730468_rna15896	LOC113725451_rna8963	CDP00115	NOT
OG3069	Gj9A872T113.1	LOC113762617_rna6441	LOC113731299_rna17519	LOC113726329_rna10675	CDO97064	NOT
OG307	Gj7P361T5.1	LOC113783817_rna32797	LOC113743483_rna35474	LOC113688964_rna38491	CDP14696	MTNI
OG3070	Gj2A346T81.1	LOC113761157_rna8119	LOC113732057_rna18875	LOC113726917_rna11747	CDP09373	MTNI;PTNI
OG3072	Gj9P925T22.1	LOC113762514_rna10431	LOC113733047_rna21274	LOC113727888_rna13997	CDP15162	NOT
OG3073	Gj9A937T21.1	LOC113762353_rna10291	LOC113732988_rna21156	LOC113727815_rna13846	CDP15240	MTI;MTEC
OG3074	Gj9P1015T8.1	LOC113756173_rna5671	LOC113730811_rna16578	LOC113725824_rna9690	CDO99731	NOT
OG3075	Gj2A183T11.1	LOC113760881_rna9439	LOC113732592_rna20253	LOC113727386_rna12907	CDP16534	MTI;PTI
OG3077	Gj9P870T28.1	LOC113758263_rna6474	LOC113733493_rna17474	LOC113722421_rna10631	CDO97043	NOT
OG3078	Gj1A55T42.1	LOC113760532_rna5955	LOC113730957_rna16841	LOC113725998_rna9994	CDO99564	NOT
OG308	Gj7A366T117.1	LOC113772192_rna18877	LOC113743264_rna35707	LOC113690971_rna38707	CDP15865	NOT
OG3080	Gj1P19T12.1	LOC113763773_rna5694	LOC113730830_rna16609	LOC113725841_rna9721	CDO99715	NOT
OG3081	Gj9P942T3.1	LOC113761151_rna10253	LOC113732961_rna21090	LOC113727793_rna13805	CDP18251	NOT
OG3082	Gj9A1103T126.1	LOC113761946_rna4021	LOC113729800_rna14661	LOC113724769_rna7789	CDP04932	NOT
OG3084	Gj2X436T25.1	LOC113760463_rna8493	LOC113732230_rna19227	LOC113727070_rna12055	CDP07749	NOT
OG3085	Gj9P1087T16.1	LOC113762961_rna4377	LOC113730022_rna15073	LOC113724983_rna8137	CDP05154	NOT
OG3086	Gj9P1067T12.1	LOC113752501_rna2348	LOC113730222_rna15451	LOC113725246_rna8610	CDP13875	NOT
OG3088	Gj9A874T105.1	LOC113763174_rna6703	LOC113731328_rna17577	LOC113726352_rna10730	CDO97088	PTNI
OG309	Gj1A179T41.1	LOC113783115_rna32837	LOC113709626_rna66038	LOC113709058_rna63983	CDP14560	NOT
[truncated: 4,677 more rows]
