# Supplementary material for: Genome‐wide patterns of homoeologous gene flow in allotetraploid coffee
Source: Appl Plant Sci. 2024 Jun 14;12(4):e11584. doi: 10.1002/aps3.11584 (PMC11342229; doi:10.1002/aps3.11584)
Supplement: Supplementary file 4 — Appendix S4. CyMIRA cytonuclear enzyme complex gene names in Coffea, listing genes whose products are targeted to the mitochondria and chloroplasts and interact with cytoplasmically encoded gene products. [file APS3-12-e11584-s004.xlsx]

## Sheet: Supplementary Appendix 3
Ortiz and Sharbrough—Applications in Plant Sciences 2024—Data Supplement S4
DOI 10.1002/aps3.11584
Appendix S4. CyMIRA cytonuclear enzyme complex gene names in Coffea, listing genes whose products are targeted to the mitochondria and chloroplasts and interact with cytoplasmically encoded gene products.
Organelle	Cytonuclear Enzyme Complex	Species	OGID	Gene
Mitochondria	Mito-TAT	C. eugenioides	N/A1	LOC113779459_rna1654
Mitochondria	Mito-TAT	C. eugenioides	N/A	LOC113752272_rna1168
Mitochondria	Mitoribosome;Large Subunit	C. eugenioides	OG4807	LOC113774959_rna22167
Mitochondria	Mitoribosome;Large Subunit	C. eugenioides	OG3523	LOC113766933_rna11322
Mitochondria	Mitoribosome;Large Subunit	C. eugenioides	N/A	LOC113768065_rna15201
Mitochondria	Mitoribosome;Large Subunit	C. eugenioides	N/A	LOC113779781_rna28674
Mitochondria	Mitoribosome;Large Subunit	C. eugenioides	N/A	LOC113781306_rna30338
Mitochondria	Mitoribosome;Large Subunit	C. eugenioides	OG7106	LOC113783432_rna31199
Mitochondria	Mitoribosome;Large Subunit	C. eugenioides	N/A	LOC113749116_rna33358
Mitochondria	Mitoribosome;Large Subunit	C. eugenioides	OG5136	LOC113752921_rna39516
Mitochondria	Mitoribosome;Large Subunit	C. eugenioides	N/A	LOC113748946_rna33573
Mitochondria	Mitoribosome;Large Subunit	C. eugenioides	OG4085	LOC113770206_rna20276
Mitochondria	Mitoribosome;Large Subunit	C. eugenioides	N/A	LOC113761183_rna6591
Mitochondria	Mitoribosome;Large Subunit	C. eugenioides	OG6801	LOC113752881_rna37228
Mitochondria	Mitoribosome;Large Subunit	C. eugenioides	N/A	LOC113762415_rna8331
Mitochondria	Mitoribosome;Large Subunit	C. eugenioides	N/A	LOC113748693_rna35888
Mitochondria	Mitoribosome;Large Subunit	C. eugenioides	N/A	LOC113762668_rna3368
Mitochondria	Mitoribosome;Large Subunit	C. eugenioides	OG3073	LOC113762353_rna10291
Mitochondria	Mitoribosome;Large Subunit	C. eugenioides	N/A	LOC113775162_rna23355
Mitochondria	Mitoribosome;Large Subunit	C. eugenioides	N/A	LOC113753709_rna36381
Mitochondria	Mitoribosome;Large Subunit	C. eugenioides	OG1543	LOC113776521_rna3718
Mitochondria	Mitoribosome;Large Subunit	C. eugenioides	N/A	LOC113753256_rna38381
Mitochondria	Mitoribosome;Large Subunit	C. eugenioides	OG2230	LOC113761940_rna5749
Mitochondria	Mitoribosome;Large Subunit	C. eugenioides	OG5692	LOC113780969_rna30600
Mitochondria	Mitoribosome;Large Subunit	C. eugenioides	OG1989	LOC113751241_rna3589
Mitochondria	Mitoribosome;Large Subunit	C. eugenioides	N/A	LOC113749453_rna1592
Mitochondria	Mitoribosome;Large Subunit	C. eugenioides	N/A	LOC113775107_rna24557
Mitochondria	Mitoribosome;Large Subunit	C. eugenioides	N/A	LOC113765217_rna3472
Mitochondria	Mitoribosome;Large Subunit	C. eugenioides	N/A	LOC113768180_rna14436
Mitochondria	Mitoribosome;Large Subunit	C. eugenioides	N/A	LOC113783789_rna31527
Mitochondria	Mitoribosome;Large Subunit	C. eugenioides	N/A	LOC113752642_rna38385
Mitochondria	Mitoribosome;Large Subunit	C. eugenioides	OG4386	LOC113775368_rna23113
Mitochondria	Mitoribosome;Large Subunit	C. eugenioides	OG7076	LOC113783320_rna31648
Mitochondria	Mitoribosome;Large Subunit	C. eugenioides	OG2315	LOC113782777_rna851
Mitochondria	Mitoribosome;Large Subunit	C. eugenioides	N/A	LOC113768274_rna14806
Mitochondria	Mitoribosome;Large Subunit	C. eugenioides	N/A	LOC113763491_rna621
Mitochondria	Mitoribosome;Large Subunit	C. eugenioides	N/A	LOC113775195_rna23349
Mitochondria	Mitoribosome;Large Subunit	C. eugenioides	N/A	LOC113760392_rna7927
Mitochondria	Mitoribosome;Large Subunit	C. eugenioides	OG3418	LOC113765528_rna12248
Mitochondria	Mitoribosome;Large Subunit	C. eugenioides	N/A	LOC113781649_rna29047
Mitochondria	Mitoribosome;Small Subunit	C. eugenioides	N/A	LOC113754228_rna39772
Mitochondria	Mitoribosome;Small Subunit	C. eugenioides	N/A	LOC113753186_rna40087
Mitochondria	Mitoribosome;Small Subunit	C. eugenioides	N/A	LOC113774850_rna21473
Mitochondria	Mitoribosome;Small Subunit	C. eugenioides	N/A	LOC113751435_rna1349
Mitochondria	Mitoribosome;Small Subunit	C. eugenioides	N/A	LOC113773983_rna23594
Mitochondria	Mitoribosome;Small Subunit	C. eugenioides	N/A	LOC113768149_rna16309
Mitochondria	Mitoribosome;Small Subunit	C. eugenioides	N/A	LOC113754518_rna36655
Mitochondria	Mitoribosome;Small Subunit	C. eugenioides	OG4872	LOC113777928_rna25778
Mitochondria	Mitoribosome;Small Subunit	C. eugenioides	N/A	LOC113779946_rna1335
Mitochondria	Mitoribosome;Small Subunit	C. eugenioides	N/A	LOC113755126_rna40628
Mitochondria	Mitoribosome;Small Subunit	C. eugenioides	N/A	LOC113774797_rna21343
Mitochondria	Mitoribosome;Small Subunit	C. eugenioides	N/A	LOC113762531_rna1346
Mitochondria	Mitoribosome;Small Subunit	C. eugenioides	N/A	LOC113783469_rna32034
Mitochondria	Mitoribosome;Small Subunit	C. eugenioides	N/A	LOC113750531_rna1353
Mitochondria	Mitoribosome;Small Subunit	C. eugenioides	N/A	LOC113763398_rna10146
Mitochondria	Mitoribosome;Small Subunit	C. eugenioides	OG3163	LOC113763905_rna7396
Mitochondria	Mitoribosome;Small Subunit	C. eugenioides	N/A	LOC113783361_rna32446
Mitochondria	Mitoribosome;Small Subunit	C. eugenioides	N/A	LOC113763716_rna7873
Mitochondria	Mitoribosome;Small Subunit	C. eugenioides	N/A	LOC113765231_rna13055
Mitochondria	Mitoribosome;Small Subunit	C. eugenioides	N/A	LOC113773153_rna22678
Mitochondria	Mitoribosome;Small Subunit	C. eugenioides	N/A	LOC113762469_rna5620
Mitochondria	Mitoribosome;Small Subunit	C. eugenioides	N/A	LOC113769968_rna17741
Mitochondria	Mitoribosome;Small Subunit	C. eugenioides	OG6236	LOC113749674_rna33465
Mitochondria	Mitoribosome;Small Subunit	C. eugenioides	OG5728	LOC113779885_rna28134
Mitochondria	Mitoribosome;Small Subunit	C. eugenioides	N/A	LOC113751780_rna1348
Mitochondria	Mitoribosome;Small Subunit	C. eugenioides	N/A	LOC113749137_rna33845
Mitochondria	Mitoribosome;Small Subunit	C. eugenioides	N/A	LOC113749138_rna1352
Mitochondria	Mitoribosome;Small Subunit	C. eugenioides	N/A	LOC113770670_rna20246
Mitochondria	Mitoribosome;Small Subunit	C. eugenioides	N/A	LOC113765264_rna11009
Mitochondria	Mitoribosome;Small Subunit	C. eugenioides	OG4992	LOC113777902_rna26392
Mitochondria	Mitoribosome;Small Subunit	C. eugenioides	N/A	LOC113753351_rna38825
Mitochondria	Mitoribosome;Small Subunit	C. eugenioides	N/A	LOC113770154_rna1341
Mitochondria	Mitoribosome;Small Subunit	C. eugenioides	N/A	LOC113776044_rna21710
Mitochondria	Mitoribosome;Small Subunit	C. eugenioides	N/A	LOC113765156_rna11388
Mitochondria	Mitoribosome;Small Subunit	C. eugenioides	OG5624	LOC113779957_rna30436
Mitochondria	Mitoribosome;Small Subunit	C. eugenioides	N/A	LOC113771168_rna1332
Mitochondria	Mitoribosome;Small Subunit	C. eugenioides	N/A	LOC113778225_rna25087
Mitochondria	Mitoribosome;Small Subunit	C. eugenioides	OG4953	LOC113778021_rna25202
Mitochondria	Mitoribosome;Small Subunit	C. eugenioides	OG3193	LOC113761992_rna8194
Mitochondria	Mitoribosome;Small Subunit	C. eugenioides	N/A	LOC113765671_rna13900
Mitochondria	Mitoribosome;Small Subunit	C. eugenioides	N/A	LOC113772294_rna17926
Mitochondria	Mitoribosome;Small Subunit	C. eugenioides	N/A	LOC113753278_rna40073
Mitochondria	Mitoribosome;Small Subunit	C. eugenioides	N/A	LOC113761765_rna8263
Mitochondria	Mitoribosome;Small Subunit	C. eugenioides	OG5815	LOC113783546_rna30831
Mitochondria	Mitoribosome;Small Subunit	C. eugenioides	N/A	LOC113752145_rna797
Mitochondria	Mitoribosome;Small Subunit	C. eugenioides	N/A	LOC113748838_rna35072
Mitochondria	Mitoribosome;Small Subunit	C. eugenioides	N/A	LOC113777811_rna25054
Mitochondria	Mitoribosome;Small Subunit	C. eugenioides	OG4092	LOC113753240_rna36754
Mitochondria	Mitoribosome;Small Subunit	C. eugenioides	N/A	LOC113772009_rna19878
Mitochondria	Mitoribosome;Small Subunit	C. eugenioides	OG2832	LOC113761477_rna7428
Mitochondria	Mitoribosome;Small Subunit	C. eugenioides	N/A	LOC113749092_rna34369
Mitochondria	Mitoribosome;Small Subunit	C. eugenioides	N/A	LOC113770887_rna19883
Mitochondria	Mitoribosome;Small Subunit	C. eugenioides	N/A	LOC113765743_rna373
Mitochondria	Mitoribosome;Small Subunit	C. eugenioides	OG3553	LOC113765494_rna12987
Mitochondria	Mitoribosome;Small Subunit	C. eugenioides	OG5694	LOC113779762_rna29420
Mitochondria	Mitoribosome;Small Subunit	C. eugenioides	N/A	LOC113772567_rna17546
Mitochondria	Mitoribosome;Small Subunit	C. eugenioides	OG5671	LOC113780922_rna28133
Mitochondria	Mitoribosome;Small Subunit	C. eugenioides	N/A	LOC113759439_rna8392
Mitochondria	Mitoribosome;Small Subunit	C. eugenioides	N/A	LOC113761516_rna1333
Mitochondria	Mitoribosome;Small Subunit	C. eugenioides	OG1188	LOC113762255_rna9451
Mitochondria	Mitoribosome;Small Subunit	C. eugenioides	OG3467	LOC113765114_rna13286
Mitochondria	Mitoribosome;Small Subunit	C. eugenioides	N/A	LOC113759972_rna1340
Mitochondria	NADH Dehydrogenase (OXPHOS Complex I)	C. eugenioides	N/A	LOC113769456_rna14430
Mitochondria	NADH Dehydrogenase (OXPHOS Complex I)	C. eugenioides	N/A	LOC113783034_rna31609
Mitochondria	NADH Dehydrogenase (OXPHOS Complex I)	C. eugenioides	N/A	LOC113775230_rna21784
Mitochondria	NADH Dehydrogenase (OXPHOS Complex I)	C. eugenioides	OG406	LOC113779242_rna29716
Mitochondria	NADH Dehydrogenase (OXPHOS Complex I)	C. eugenioides	N/A	LOC113779798_rna30048
Mitochondria	NADH Dehydrogenase (OXPHOS Complex I)	C. eugenioides	N/A	LOC113777805_rna24902
Mitochondria	NADH Dehydrogenase (OXPHOS Complex I)	C. eugenioides	N/A	LOC113776074_rna20435
Mitochondria	NADH Dehydrogenase (OXPHOS Complex I)	C. eugenioides	N/A	LOC113758595_rna43790
Mitochondria	NADH Dehydrogenase (OXPHOS Complex I)	C. eugenioides	N/A	LOC113761638_rna4024
Mitochondria	NADH Dehydrogenase (OXPHOS Complex I)	C. eugenioides	OG2947	LOC113761068_rna8198
Mitochondria	NADH Dehydrogenase (OXPHOS Complex I)	C. eugenioides	N/A	LOC113751751_rna39026
Mitochondria	NADH Dehydrogenase (OXPHOS Complex I)	C. eugenioides	N/A	LOC113761575_rna6590
Mitochondria	NADH Dehydrogenase (OXPHOS Complex I)	C. eugenioides	N/A	LOC113753284_rna38899
Mitochondria	NADH Dehydrogenase (OXPHOS Complex I)	C. eugenioides	OG7537	LOC113761053_rna4347
Mitochondria	NADH Dehydrogenase (OXPHOS Complex I)	C. eugenioides	OG5110	LOC113777452_rna26068
Mitochondria	NADH Dehydrogenase (OXPHOS Complex I)	C. eugenioides	OG3814	LOC113753121_rna39176
Mitochondria	NADH Dehydrogenase (OXPHOS Complex I)	C. eugenioides	N/A	LOC113749583_rna35502
Mitochondria	NADH Dehydrogenase (OXPHOS Complex I)	C. eugenioides	N/A	LOC113754122_rna39430
Mitochondria	NADH Dehydrogenase (OXPHOS Complex I)	C. eugenioides	N/A	LOC113770275_rna18300
Mitochondria	NADH Dehydrogenase (OXPHOS Complex I)	C. eugenioides	N/A	LOC113751125_rna2801
Mitochondria	NADH Dehydrogenase (OXPHOS Complex I)	C. eugenioides	N/A	LOC113759000_rna44165
Mitochondria	NADH Dehydrogenase (OXPHOS Complex I)	C. eugenioides	N/A	LOC113775016_rna2981
Mitochondria	NADH Dehydrogenase (OXPHOS Complex I)	C. eugenioides	OG4034	LOC113770474_rna19956
Mitochondria	NADH Dehydrogenase (OXPHOS Complex I)	C. eugenioides	N/A	LOC113751779_rna38937
Mitochondria	NADH Dehydrogenase (OXPHOS Complex I)	C. eugenioides	N/A	LOC113761247_rna4497
Mitochondria	NADH Dehydrogenase (OXPHOS Complex I)	C. eugenioides	N/A	LOC113749624_rna33564
Mitochondria	NADH Dehydrogenase (OXPHOS Complex I)	C. eugenioides	N/A	LOC113753975_rna37120
Mitochondria	NADH Dehydrogenase (OXPHOS Complex I)	C. eugenioides	N/A	LOC113765155_rna11390
Mitochondria	NADH Dehydrogenase (OXPHOS Complex I)	C. eugenioides	OG1440	LOC113773332_rna24737
Mitochondria	NADH Dehydrogenase (OXPHOS Complex I)	C. eugenioides	N/A	LOC113767988_rna15250
Mitochondria	NADH Dehydrogenase (OXPHOS Complex I)	C. eugenioides	OG434	LOC113777748_rna24899
Mitochondria	NADH Dehydrogenase (OXPHOS Complex I)	C. eugenioides	OG4655	LOC113775455_rna23018
Mitochondria	NADH Dehydrogenase (OXPHOS Complex I)	C. eugenioides	OG1983	LOC113777841_rna3775
Mitochondria	NADH Dehydrogenase (OXPHOS Complex I)	C. eugenioides	N/A	LOC113768293_rna15729
Mitochondria	NADH Dehydrogenase (OXPHOS Complex I)	C. eugenioides	N/A	LOC113762757_rna4030
Mitochondria	NADH Dehydrogenase (OXPHOS Complex I)	C. eugenioides	N/A	LOC113749866_rna34690
Mitochondria	NADH Dehydrogenase (OXPHOS Complex I)	C. eugenioides	N/A	LOC113768629_rna15254
Mitochondria	NADH Dehydrogenase (OXPHOS Complex I)	C. eugenioides	N/A	LOC113777686_rna25140
Mitochondria	NADH Dehydrogenase (OXPHOS Complex I)	C. eugenioides	N/A	LOC113774766_rna23198
Mitochondria	NADH Dehydrogenase (OXPHOS Complex I)	C. eugenioides	N/A	LOC113781526_rna1851
Mitochondria	NADH Dehydrogenase (OXPHOS Complex I)	C. eugenioides	N/A	LOC113772895_rna22912
Mitochondria	NADH Dehydrogenase (OXPHOS Complex I)	C. eugenioides	N/A	LOC113762025_rna10892
Mitochondria	NADH Dehydrogenase (OXPHOS Complex I)	C. eugenioides	N/A	LOC113749033_rna33287
Mitochondria	NADH Dehydrogenase (OXPHOS Complex I)	C. eugenioides	N/A	LOC113779481_rna27586
Mitochondria	NADH Dehydrogenase (OXPHOS Complex I)	C. eugenioides	N/A	LOC113761495_rna7829
Mitochondria	NADH Dehydrogenase (OXPHOS Complex I)	C. eugenioides	N/A	LOC113751759_rna38946
Mitochondria	NADH Dehydrogenase (OXPHOS Complex I)	C. eugenioides	N/A	LOC113764862_rna13158
Mitochondria	Ubiquinol-cytochrome c reductase (OXPHOS Complex III)	C. eugenioides	N/A	LOC113751490_rna39245
Mitochondria	Ubiquinol-cytochrome c reductase (OXPHOS Complex III)	C. eugenioides	OG6738	LOC113779941_rna29170
Mitochondria	Ubiquinol-cytochrome c reductase (OXPHOS Complex III)	C. eugenioides	OG1824	LOC113764154_rna3301
Mitochondria	Ubiquinol-cytochrome c reductase (OXPHOS Complex III)	C. eugenioides	N/A	LOC113758526_rna43731
Mitochondria	Ubiquinol-cytochrome c reductase (OXPHOS Complex III)	C. eugenioides	N/A	LOC113774686_rna21786
Mitochondria	Ubiquinol-cytochrome c reductase (OXPHOS Complex III)	C. eugenioides	N/A	LOC113759477_rna1879
Mitochondria	Ubiquinol-cytochrome c reductase (OXPHOS Complex III)	C. eugenioides	OG6986	LOC113775182_rna1895
Mitochondria	Ubiquinol-cytochrome c reductase (OXPHOS Complex III)	C. eugenioides	N/A	LOC113761670_rna7553
Mitochondria	Ubiquinol-cytochrome c reductase (OXPHOS Complex III)	C. eugenioides	N/A	LOC113774936_rna22047
Mitochondria	Ubiquinol-cytochrome c reductase (OXPHOS Complex III)	C. eugenioides	N/A	LOC113751208_rna40234
Mitochondria	Ubiquinol-cytochrome c reductase (OXPHOS Complex III)	C. eugenioides	N/A	LOC113768016_rna16957
Mitochondria	Ubiquinol-cytochrome c reductase (OXPHOS Complex III)	C. eugenioides	OG531	LOC113751548_rna38778
Mitochondria	Cytochrome c oxidase (OXPHOS complex IV)	C. eugenioides	OG6979	LOC113781460_rna2718
Mitochondria	Cytochrome c oxidase (OXPHOS complex IV)	C. eugenioides	N/A	LOC113777775_rna24831
Mitochondria	Cytochrome c oxidase (OXPHOS complex IV)	C. eugenioides	N/A	LOC113777172_rna1938
Mitochondria	Cytochrome c oxidase (OXPHOS complex IV)	C. eugenioides	N/A	LOC113755214_rna40715
Mitochondria	Cytochrome c oxidase (OXPHOS complex IV)	C. eugenioides	N/A	LOC113755213_rna40712
Mitochondria	Cytochrome c oxidase (OXPHOS complex IV)	C. eugenioides	OG890	LOC113767754_rna14679
Mitochondria	Cytochrome c oxidase (OXPHOS complex IV)	C. eugenioides	OG3329	LOC113765261_rna11233
Mitochondria	Cytochrome c oxidase (OXPHOS complex IV)	C. eugenioides	OG5168	LOC113777935_rna25223
Mitochondria	Cytochrome c oxidase (OXPHOS complex IV)	C. eugenioides	N/A	LOC113753139_rna37215
Mitochondria	Cytochrome c oxidase (OXPHOS complex IV)	C. eugenioides	N/A	LOC113774847_rna23114
Mitochondria	Cytochrome c oxidase (OXPHOS complex IV)	C. eugenioides	OG7554	LOC113762807_rna10138
Mitochondria	Cytochrome c oxidase (OXPHOS complex IV)	C. eugenioides	OG1328	LOC113749511_rna34844
Mitochondria	ATP synthase (OXPHOS Complex V)	C. eugenioides	N/A	LOC113761037_rna2318
Mitochondria	ATP synthase (OXPHOS Complex V)	C. eugenioides	OG7741	LOC113775321_rna3902
Mitochondria	ATP synthase (OXPHOS Complex V)	C. eugenioides	N/A	LOC113778112_rna26175
Mitochondria	ATP synthase (OXPHOS Complex V)	C. eugenioides	OG3445	LOC113765200_rna13079
Mitochondria	ATP synthase (OXPHOS Complex V)	C. eugenioides	N/A	LOC113782981_rna32973
Mitochondria	ATP synthase (OXPHOS Complex V)	C. eugenioides	OG2881	LOC113760946_rna8098
Mitochondria	ATP synthase (OXPHOS Complex V)	C. eugenioides	OG3918	LOC113767701_rna14129
Mitochondria	ATP synthase (OXPHOS Complex V)	C. eugenioides	OG368	LOC113775157_rna3744
Mitochondria	ATP synthase (OXPHOS Complex V)	C. eugenioides	N/A	LOC113761554_rna1843
Mitochondria	ATP synthase (OXPHOS Complex V)	C. eugenioides	N/A	LOC113761828_rna8555
Mitochondria	ATP synthase (OXPHOS Complex V)	C. eugenioides	N/A	LOC113753676_rna37798
Mitochondria	ATP synthase (OXPHOS Complex V)	C. eugenioides	OG4707	LOC113774647_rna22090
Mitochondria	ATP synthase (OXPHOS Complex V)	C. eugenioides	N/A	LOC113761325_rna6813
Plastid	ACCase	C. eugenioides	OG6047	LOC113783575_rna31465
Plastid	ACCase	C. eugenioides	N/A	LOC113776194_rna20698
Plastid	ACCase	C. eugenioides	N/A	LOC113755999_rna41456
Plastid	ACCase	C. eugenioides	N/A	LOC113755997_rna41434
Plastid	CLP	C. eugenioides	OG2926	LOC113761689_rna4613
Plastid	CLP	C. eugenioides	OG3854	LOC113768568_rna15283
Plastid	CLP	C. eugenioides	N/A	LOC113751758_rna38325
Plastid	CLP	C. eugenioides	OG3713	LOC113768039_rna14909
Plastid	CLP	C. eugenioides	N/A	LOC113779439_rna28155
Plastid	CLP	C. eugenioides	N/A	LOC113779343_rna28151
Plastid	CLP	C. eugenioides	OG5690	LOC113779961_rna30136
Plastid	CLP	C. eugenioides	N/A	LOC113759248_rna7335
Plastid	CLP	C. eugenioides	N/A	LOC113779755_rna29875
Plastid	CLP	C. eugenioides	N/A	LOC113779620_rna30130
Plastid	CLP	C. eugenioides	OG1655	LOC113763701_rna2728
Plastid	CLP	C. eugenioides	N/A	LOC113760545_rna7110
Plastid	CLP	C. eugenioides	N/A	LOC113761023_rna7438
Plastid	CLP	C. eugenioides	OG7557	LOC113758566_rna6669
Plastid	CLP	C. eugenioides	OG5083	LOC113760401_rna6831
Plastid	CLP	C. eugenioides	OG3832	LOC113767658_rna15075
Plastid	CLP	C. eugenioides	OG2459	LOC113762026_rna10120
Plastid	Chlororibosome;Large Subunit	C. eugenioides	N/A	LOC113761953_rna4118
Plastid	Chlororibosome;Large Subunit	C. eugenioides	OG5912	LOC113782799_rna31261
Plastid	Chlororibosome;Large Subunit	C. eugenioides	N/A	LOC113760895_rna6181
Plastid	Chlororibosome;Large Subunit	C. eugenioides	N/A	LOC113765323_rna11905
Plastid	Chlororibosome;Large Subunit	C. eugenioides	N/A	LOC113751491_rna39925
Plastid	Chlororibosome;Large Subunit	C. eugenioides	N/A	LOC113753853_rna40144
Plastid	Chlororibosome;Large Subunit	C. eugenioides	N/A	LOC113777774_rna26949
Plastid	Chlororibosome;Large Subunit	C. eugenioides	N/A	LOC113761395_rna8319
Plastid	Chlororibosome;Large Subunit	C. eugenioides	N/A	LOC113774804_rna24427
Plastid	Chlororibosome;Large Subunit	C. eugenioides	N/A	LOC113770104_rna19344
Plastid	Chlororibosome;Large Subunit	C. eugenioides	N/A	LOC113749581_rna34630
Plastid	Chlororibosome;Large Subunit	C. eugenioides	N/A	LOC113765344_rna13563
Plastid	Chlororibosome;Large Subunit	C. eugenioides	N/A	LOC113772231_rna19348
Plastid	Chlororibosome;Large Subunit	C. eugenioides	N/A	LOC113772172_rna19717
Plastid	Chlororibosome;Large Subunit	C. eugenioides	OG2778	LOC113760765_rna8129
Plastid	Chlororibosome;Large Subunit	C. eugenioides	OG5632	LOC113779752_rna29896
Plastid	Chlororibosome;Large Subunit	C. eugenioides	OG6626	LOC113752894_rna37969
Plastid	Chlororibosome;Large Subunit	C. eugenioides	OG5343	LOC113777638_rna25791
Plastid	Chlororibosome;Large Subunit	C. eugenioides	N/A	LOC113749053_rna34352
Plastid	Chlororibosome;Large Subunit	C. eugenioides	OG1738	LOC113759351_rna3289
Plastid	Chlororibosome;Large Subunit	C. eugenioides	OG6989	LOC113762624_rna2032
Plastid	Chlororibosome;Large Subunit	C. eugenioides	N/A	LOC113768132_rna16265
Plastid	Chlororibosome;Large Subunit	C. eugenioides	N/A	LOC113778864_rna3514
Plastid	Chlororibosome;Large Subunit	C. eugenioides	OG2366	LOC113760708_rna8705
Plastid	Chlororibosome;Large Subunit	C. eugenioides	N/A	LOC113759462_rna8451
Plastid	Chlororibosome;Large Subunit	C. eugenioides	OG2170	LOC113761194_rna10792
Plastid	Chlororibosome;Large Subunit	C. eugenioides	N/A	LOC113779642_rna30686
Plastid	Chlororibosome;Large Subunit	C. eugenioides	OG7089	LOC113782972_rna32576
Plastid	Chlororibosome;Large Subunit	C. eugenioides	N/A	LOC113774637_rna22643
Plastid	Chlororibosome;Large Subunit	C. eugenioides	N/A	LOC113761865_rna8458
Plastid	Chlororibosome;Small Subunit	C. eugenioides	N/A	LOC113779781_rna28674
Plastid	Chlororibosome;Small Subunit	C. eugenioides	N/A	LOC113767634_rna14566
Plastid	Chlororibosome;Small Subunit	C. eugenioides	N/A	LOC113748883_rna33689
Plastid	Chlororibosome;Small Subunit	C. eugenioides	N/A	LOC113765710_rna11054
Plastid	Chlororibosome;Small Subunit	C. eugenioides	N/A	LOC113751786_rna40119
Plastid	Chlororibosome;Small Subunit	C. eugenioides	N/A	LOC113779344_rna30578
Plastid	Chlororibosome;Small Subunit	C. eugenioides	N/A	LOC113760976_rna6015
Plastid	Chlororibosome;Small Subunit	C. eugenioides	OG5091	LOC113777695_rna24979
Plastid	Chlororibosome;Small Subunit	C. eugenioides	N/A	LOC113770713_rna19978
Plastid	Chlororibosome;Small Subunit	C. eugenioides	N/A	LOC113770449_rna19506
Plastid	Chlororibosome;Small Subunit	C. eugenioides	OG2788	LOC113761721_rna5012
Plastid	ATP Synthase	C. eugenioides	OG6489	LOC113748717_rna34052
Plastid	ATP Synthase	C. eugenioides	OG5709	LOC113779443_rna27505
Plastid	ATP Synthase	C. eugenioides	OG5800	LOC113783423_rna31170
Plastid	Cytochrome_b6f	C. eugenioides	N/A	LOC113769876_rna18702
Plastid	Cytochrome_b6f	C. eugenioides	OG2111	LOC113760983_rna6766
Plastid	NDH	C. eugenioides	OG3968	LOC113768191_rna14837
Plastid	NDH	C. eugenioides	N/A	LOC113779710_rna27619
Plastid	NDH	C. eugenioides	N/A	LOC113768253_rna16742
Plastid	NDH	C. eugenioides	OG728	LOC113760694_rna1845
Plastid	NDH	C. eugenioides	OG5271	LOC113777850_rna26448
Plastid	NDH	C. eugenioides	OG1723	LOC113757804_rna2420
Plastid	NDH	C. eugenioides	N/A	LOC113776449_rna24437
Plastid	NDH	C. eugenioides	N/A	LOC113765152_rna11711
Plastid	NDH	C. eugenioides	OG6674	LOC113752991_rna37661
Plastid	NDH	C. eugenioides	N/A	LOC113753537_rna38396
Plastid	NDH	C. eugenioides	OG2005	LOC113763634_rna3275
Plastid	NDH	C. eugenioides	OG3222	LOC113783256_rna33017
Plastid	NDH	C. eugenioides	OG5563	LOC113779255_rna30546
Plastid	NDH	C. eugenioides	N/A	LOC113764633_rna11712
Plastid	NDH	C. eugenioides	N/A	LOC113749008_rna35933
Plastid	NDH	C. eugenioides	N/A	LOC113768472_rna14529
Plastid	NDH	C. eugenioides	N/A	LOC113770635_rna19727
Plastid	NDH	C. eugenioides	N/A	LOC113777756_rna25713
Plastid	NDH	C. eugenioides	N/A	LOC113751739_rna38842
Plastid	Photosystem I	C. eugenioides	OG7041	LOC113764618_rna11554
Plastid	Photosystem I	C. eugenioides	N/A	LOC113748732_rna3012
Plastid	Photosystem I	C. eugenioides	N/A	LOC113774550_rna22327
Plastid	Photosystem I	C. eugenioides	OG6529	LOC113749869_rna33777
Plastid	Photosystem I	C. eugenioides	N/A	LOC113753042_rna37942
Plastid	Photosystem I	C. eugenioides	OG6875	LOC113753985_rna38897
Plastid	Photosystem I	C. eugenioides	OG5968	LOC113781977_rna31214
Plastid	Photosystem I	C. eugenioides	OG1706	LOC113752322_rna3246
Plastid	Photosystem I	C. eugenioides	OG3739	LOC113767317_rna16771
Plastid	Photosystem I	C. eugenioides	N/A	LOC113782817_rna31975
Plastid	Photosystem I	C. eugenioides	N/A	LOC113782646_rna31722
Plastid	Photosystem I	C. eugenioides	N/A	LOC113767385_rna14567
Plastid	Photosystem I	C. eugenioides	OG6188	LOC113748893_rna35699
Plastid	Photosystem I	C. eugenioides	OG1715	LOC113761490_rna1823
Plastid	Photosystem I	C. eugenioides	N/A	LOC113770265_rna20125
Plastid	Photosystem I	C. eugenioides	N/A	LOC113770977_rna19182
Plastid	Photosystem II	C. eugenioides	N/A	LOC113773374_rna24509
Plastid	Photosystem II	C. eugenioides	N/A	LOC113760799_rna2815
Plastid	Photosystem II	C. eugenioides	OG7517	LOC113761315_rna5730
Plastid	Photosystem II	C. eugenioides	N/A	LOC113770603_rna17117
Plastid	Photosystem II	C. eugenioides	N/A	LOC113761214_rna7500
Plastid	Photosystem II	C. eugenioides	OG4524	LOC113776123_rna20658
Plastid	Photosystem II	C. eugenioides	OG6647	LOC113751574_rna39010
Plastid	Photosystem II	C. eugenioides	N/A	LOC113755966_rna41409
Plastid	Photosystem II	C. eugenioides	N/A	LOC113770592_rna17828
Plastid	Photosystem II	C. eugenioides	OG5731	LOC113779590_rna27625
Plastid	Photosystem II	C. eugenioides	N/A	LOC113748608_rna35553
Plastid	Photosystem II	C. eugenioides	OG6325	LOC113749575_rna35552
Plastid	Photosystem II	C. eugenioides	N/A	LOC113772468_rna20162
Plastid	Photosystem II	C. eugenioides	N/A	LOC113772793_rna22250
Plastid	Photosystem II	C. eugenioides	N/A	LOC113753368_rna39587
Plastid	Photosystem II	C. eugenioides	N/A	LOC113782839_rna32598
Plastid	Photosystem II	C. eugenioides	N/A	LOC113754820_rna40354
Plastid	Photosystem II	C. eugenioides	N/A	LOC113769830_rna19146
Plastid	Rubisco	C. eugenioides	OG1496	LOC113776705_rna24970
Mitochondria	Mito-TAT	C. arabica E	N/A	LOC113693392_rna4676
Mitochondria	Mito-TAT	C. arabica E	N/A	LOC113693382_rna4675
Mitochondria	Mito-TAT	C. arabica E	OG6982	LOC113704588_rna5250
Mitochondria	Mitoribosome;Large Subunit	C. arabica E	N/A	LOC113704205_rna58582
Mitochondria	Mitoribosome;Large Subunit	C. arabica E	OG2230	LOC113730857_rna16655
Mitochondria	Mitoribosome;Large Subunit	C. arabica E	N/A	LOC113711206_rna6395
Mitochondria	Mitoribosome;Large Subunit	C. arabica E	OG4807	LOC113695579_rna46431
Mitochondria	Mitoribosome;Large Subunit	C. arabica E	OG5136	LOC113702486_rna52634
Mitochondria	Mitoribosome;Large Subunit	C. arabica E	N/A	LOC113717830_rna75145
Mitochondria	Mitoribosome;Large Subunit	C. arabica E	OG4386	LOC113695202_rna47329
Mitochondria	Mitoribosome;Large Subunit	C. arabica E	N/A	LOC113740579_rna31289
Mitochondria	Mitoribosome;Large Subunit	C. arabica E	N/A	LOC113688524_rna35137
Mitochondria	Mitoribosome;Large Subunit	C. arabica E	N/A	LOC113700565_rna4152
Mitochondria	Mitoribosome;Large Subunit	C. arabica E	OG5692	LOC113702954_rna58907
Mitochondria	Mitoribosome;Large Subunit	C. arabica E	OG4085	LOC113736813_rna27562
Mitochondria	Mitoribosome;Large Subunit	C. arabica E	OG6801	LOC113717635_rna76165
Mitochondria	Mitoribosome;Large Subunit	C. arabica E	OG3418	LOC113736892_rna26378
Mitochondria	Mitoribosome;Large Subunit	C. arabica E	N/A	LOC113695142_rna48610
Mitochondria	Mitoribosome;Large Subunit	C. arabica E	N/A	LOC113694893_rna47486
Mitochondria	Mitoribosome;Large Subunit	C. arabica E	N/A	LOC113711899_rna6530
Mitochondria	Mitoribosome;Large Subunit	C. arabica E	N/A	LOC113731759_rna18323
Mitochondria	Mitoribosome;Large Subunit	C. arabica E	OG3523	LOC113738132_rna25623
Mitochondria	Mitoribosome;Large Subunit	C. arabica E	N/A	LOC113695217_rna46046
Mitochondria	Mitoribosome;Large Subunit	C. arabica E	OG1543	LOC113708762_rna5973
Mitochondria	Mitoribosome;Large Subunit	C. arabica E	N/A	LOC113694547_rna48795
Mitochondria	Mitoribosome;Large Subunit	C. arabica E	N/A	LOC113704360_rna56580
Mitochondria	Mitoribosome;Large Subunit	C. arabica E	N/A	LOC113729877_rna14801
Mitochondria	Mitoribosome;Large Subunit	C. arabica E	N/A	LOC113741193_rna32134
Mitochondria	Mitoribosome;Large Subunit	C. arabica E	N/A	LOC113711110_rna66427
Mitochondria	Mitoribosome;Large Subunit	C. arabica E	OG1989	LOC113710423_rna6272
Mitochondria	Mitoribosome;Large Subunit	C. arabica E	N/A	LOC113711637_rna68627
Mitochondria	Mitoribosome;Large Subunit	C. arabica E	OG2315	LOC113732490_rna19815
Mitochondria	Mitoribosome;Large Subunit	C. arabica E	N/A	LOC113732141_rna19072
Mitochondria	Mitoribosome;Large Subunit	C. arabica E	N/A	LOC113709516_rna64371
Mitochondria	Mitoribosome;Large Subunit	C. arabica E	OG7106	LOC113709515_rna64366
Mitochondria	Mitoribosome;Large Subunit	C. arabica E	N/A	LOC113703213_rna4923
Mitochondria	Mitoribosome;Large Subunit	C. arabica E	N/A	LOC113709591_rna64781
Mitochondria	Mitoribosome;Large Subunit	C. arabica E	OG3073	LOC113732988_rna21156
Mitochondria	Mitoribosome;Large Subunit	C. arabica E	OG7076	LOC113709495_rna64778
Mitochondria	Mitoribosome;Small Subunit	C. arabica E	N/A	LOC113733395_rna14934
Mitochondria	Mitoribosome;Small Subunit	C. arabica E	OG6236	LOC113712258_rna66530
Mitochondria	Mitoribosome;Small Subunit	C. arabica E	OG5728	LOC113703160_rna56320
Mitochondria	Mitoribosome;Small Subunit	C. arabica E	N/A	LOC113743455_rna37056
Mitochondria	Mitoribosome;Small Subunit	C. arabica E	N/A	LOC113711937_rna68216
Mitochondria	Mitoribosome;Small Subunit	C. arabica E	N/A	LOC113730791_rna16537
Mitochondria	Mitoribosome;Small Subunit	C. arabica E	OG3553	LOC113736598_rna27073
Mitochondria	Mitoribosome;Small Subunit	C. arabica E	N/A	LOC113704440_rna56305
Mitochondria	Mitoribosome;Small Subunit	C. arabica E	N/A	LOC113709508_rna65293
Mitochondria	Mitoribosome;Small Subunit	C. arabica E	OG5624	LOC113703226_rna58703
Mitochondria	Mitoribosome;Small Subunit	C. arabica E	OG5671	LOC113703229_rna56319
Mitochondria	Mitoribosome;Small Subunit	C. arabica E	N/A	LOC113709421_rna65661
Mitochondria	Mitoribosome;Small Subunit	C. arabica E	N/A	LOC113692113_rna4380
Mitochondria	Mitoribosome;Small Subunit	C. arabica E	N/A	LOC113701256_rna4387
Mitochondria	Mitoribosome;Small Subunit	C. arabica E	OG5815	LOC113709555_rna64862
Mitochondria	Mitoribosome;Small Subunit	C. arabica E	N/A	LOC113740812_rna33099
Mitochondria	Mitoribosome;Small Subunit	C. arabica E	N/A	LOC113710966_rna67000
Mitochondria	Mitoribosome;Small Subunit	C. arabica E	OG4872	LOC113701716_rna54108
Mitochondria	Mitoribosome;Small Subunit	C. arabica E	OG1188	LOC113729219_rna20246
Mitochondria	Mitoribosome;Small Subunit	C. arabica E	N/A	LOC113718024_rna77888
Mitochondria	Mitoribosome;Small Subunit	C. arabica E	OG3193	LOC113732081_rna18905
Mitochondria	Mitoribosome;Small Subunit	C. arabica E	N/A	LOC113736774_rna27158
Mitochondria	Mitoribosome;Small Subunit	C. arabica E	N/A	LOC113694978_rna45929
Mitochondria	Mitoribosome;Small Subunit	C. arabica E	N/A	LOC113702350_rna52776
Mitochondria	Mitoribosome;Small Subunit	C. arabica E	OG4953	LOC113701271_rna53314
Mitochondria	Mitoribosome;Small Subunit	C. arabica E	N/A	LOC113688167_rna36631
Mitochondria	Mitoribosome;Small Subunit	C. arabica E	N/A	LOC113737994_rna25241
Mitochondria	Mitoribosome;Small Subunit	C. arabica E	OG7556	LOC113732893_rna20957
Mitochondria	Mitoribosome;Small Subunit	C. arabica E	OG3163	LOC113733265_rna21690
Mitochondria	Mitoribosome;Small Subunit	C. arabica E	OG4992	LOC113700484_rna54610
Mitochondria	Mitoribosome;Small Subunit	C. arabica E	N/A	LOC113737199_rna27700
Mitochondria	Mitoribosome;Small Subunit	C. arabica E	N/A	LOC113738156_rna25673
Mitochondria	Mitoribosome;Small Subunit	C. arabica E	N/A	LOC113702892_rna4813
Mitochondria	Mitoribosome;Small Subunit	C. arabica E	OG4092	LOC113743443_rna35852
Mitochondria	Mitoribosome;Small Subunit	C. arabica E	N/A	LOC113693715_rna4812
Mitochondria	Mitoribosome;Small Subunit	C. arabica E	OG5694	LOC113703670_rna57584
Mitochondria	Mitoribosome;Small Subunit	C. arabica E	OG3467	LOC113736762_rna27379
Mitochondria	Mitoribosome;Small Subunit	C. arabica E	N/A	LOC113743743_rna34305
Mitochondria	Mitoribosome;Small Subunit	C. arabica E	N/A	LOC113688536_rna35085
Mitochondria	Mitoribosome;Small Subunit	C. arabica E	N/A	LOC113732111_rna19002
Mitochondria	Mitoribosome;Small Subunit	C. arabica E	OG2832	LOC113733241_rna21644
Mitochondria	Mitoribosome;Small Subunit	C. arabica E	N/A	LOC113719563_rna75702
Mitochondria	Mitoribosome;Small Subunit	C. arabica E	N/A	LOC113743613_rna34480
Mitochondria	NADH Dehydrogenase (OXPHOS Complex I)	C. arabica E	OG434	LOC113701865_rna53016
Mitochondria	NADH Dehydrogenase (OXPHOS Complex I)	C. arabica E	N/A	LOC113717693_rna76094
Mitochondria	NADH Dehydrogenase (OXPHOS Complex I)	C. arabica E	N/A	LOC113731208_rna17351
Mitochondria	NADH Dehydrogenase (OXPHOS Complex I)	C. arabica E	N/A	LOC113719416_rna77756
Mitochondria	NADH Dehydrogenase (OXPHOS Complex I)	C. arabica E	N/A	LOC113694581_rna47098
Mitochondria	NADH Dehydrogenase (OXPHOS Complex I)	C. arabica E	N/A	LOC113719205_rna77811
Mitochondria	NADH Dehydrogenase (OXPHOS Complex I)	C. arabica E	N/A	LOC113711870_rna66635
Mitochondria	NADH Dehydrogenase (OXPHOS Complex I)	C. arabica E	N/A	LOC113702258_rna53012
Mitochondria	NADH Dehydrogenase (OXPHOS Complex I)	C. arabica E	N/A	LOC113712739_rna66357
Mitochondria	NADH Dehydrogenase (OXPHOS Complex I)	C. arabica E	N/A	LOC113705779_rna5437
Mitochondria	NADH Dehydrogenase (OXPHOS Complex I)	C. arabica E	N/A	LOC113733330_rna21831
Mitochondria	NADH Dehydrogenase (OXPHOS Complex I)	C. arabica E	OG406	LOC113704056_rna57915
Mitochondria	NADH Dehydrogenase (OXPHOS Complex I)	C. arabica E	N/A	LOC113715770_rna7144
Mitochondria	NADH Dehydrogenase (OXPHOS Complex I)	C. arabica E	OG1440	LOC113694762_rna48498
Mitochondria	NADH Dehydrogenase (OXPHOS Complex I)	C. arabica E	N/A	LOC113729808_rna14671
Mitochondria	NADH Dehydrogenase (OXPHOS Complex I)	C. arabica E	N/A	LOC113729803_rna14666
Mitochondria	NADH Dehydrogenase (OXPHOS Complex I)	C. arabica E	N/A	LOC113702363_rna52522
Mitochondria	NADH Dehydrogenase (OXPHOS Complex I)	C. arabica E	N/A	LOC113741792_rna31282
Mitochondria	NADH Dehydrogenase (OXPHOS Complex I)	C. arabica E	N/A	LOC113702674_rna58216
Mitochondria	NADH Dehydrogenase (OXPHOS Complex I)	C. arabica E	N/A	LOC113714440_rna6918
Mitochondria	NADH Dehydrogenase (OXPHOS Complex I)	C. arabica E	OG4034	LOC113743527_rna36697
Mitochondria	NADH Dehydrogenase (OXPHOS Complex I)	C. arabica E	N/A	LOC113743191_rna35014
Mitochondria	NADH Dehydrogenase (OXPHOS Complex I)	C. arabica E	OG2947	LOC113732077_rna18899
Mitochondria	NADH Dehydrogenase (OXPHOS Complex I)	C. arabica E	N/A	LOC113742820_rna32191
Mitochondria	NADH Dehydrogenase (OXPHOS Complex I)	C. arabica E	N/A	LOC113696990_rna46029
Mitochondria	NADH Dehydrogenase (OXPHOS Complex I)	C. arabica E	N/A	LOC113709432_rna64738
Mitochondria	NADH Dehydrogenase (OXPHOS Complex I)	C. arabica E	N/A	LOC113736698_rna27264
Mitochondria	NADH Dehydrogenase (OXPHOS Complex I)	C. arabica E	N/A	LOC113738155_rna25675
Mitochondria	NADH Dehydrogenase (OXPHOS Complex I)	C. arabica E	OG1983	LOC113709067_rna6033
Mitochondria	NADH Dehydrogenase (OXPHOS Complex I)	C. arabica E	OG7537	LOC113729997_rna15031
Mitochondria	NADH Dehydrogenase (OXPHOS Complex I)	C. arabica E	N/A	LOC113703889_rna55769
Mitochondria	NADH Dehydrogenase (OXPHOS Complex I)	C. arabica E	N/A	LOC113717808_rna77660
Mitochondria	NADH Dehydrogenase (OXPHOS Complex I)	C. arabica E	OG4655	LOC113695513_rna47311
Mitochondria	NADH Dehydrogenase (OXPHOS Complex I)	C. arabica E	OG3814	LOC113741282_rna32744
Mitochondria	NADH Dehydrogenase (OXPHOS Complex I)	C. arabica E	N/A	LOC113702664_rna56954
Mitochondria	NADH Dehydrogenase (OXPHOS Complex I)	C. arabica E	N/A	LOC113697404_rna47061
Mitochondria	NADH Dehydrogenase (OXPHOS Complex I)	C. arabica E	N/A	LOC113697198_rna44678
Mitochondria	NADH Dehydrogenase (OXPHOS Complex I)	C. arabica E	OG5110	LOC113701752_rna53824
Mitochondria	Ubiquinol-cytochrome c reductase (OXPHOS Complex III)	C. arabica E	N/A	LOC113731722_rna18255
Mitochondria	Ubiquinol-cytochrome c reductase (OXPHOS Complex III)	C. arabica E	N/A	LOC113697025_rna46330
Mitochondria	Ubiquinol-cytochrome c reductase (OXPHOS Complex III)	C. arabica E	OG531	LOC113719238_rna77950
Mitochondria	Ubiquinol-cytochrome c reductase (OXPHOS Complex III)	C. arabica E	N/A	LOC113694754_rna46032
Mitochondria	Ubiquinol-cytochrome c reductase (OXPHOS Complex III)	C. arabica E	OG6738	LOC113704218_rna57373
Mitochondria	Ubiquinol-cytochrome c reductase (OXPHOS Complex III)	C. arabica E	N/A	LOC113742214_rna34068
Mitochondria	Ubiquinol-cytochrome c reductase (OXPHOS Complex III)	C. arabica E	OG1824	LOC113712370_rna6603
Mitochondria	Ubiquinol-cytochrome c reductase (OXPHOS Complex III)	C. arabica E	OG6986	LOC113705911_rna5471
Mitochondria	Cytochrome c oxidase (OXPHOS complex IV)	C. arabica E	OG3329	LOC113736527_rna25518
Mitochondria	Cytochrome c oxidase (OXPHOS complex IV)	C. arabica E	OG7554	LOC113732889_rna20948
Mitochondria	Cytochrome c oxidase (OXPHOS complex IV)	C. arabica E	OG890	LOC113743024_rna31603
Mitochondria	Cytochrome c oxidase (OXPHOS complex IV)	C. arabica E	N/A	LOC113706349_rna5542
Mitochondria	Cytochrome c oxidase (OXPHOS complex IV)	C. arabica E	OG6979	LOC113718729_rna7646
Mitochondria	Cytochrome c oxidase (OXPHOS complex IV)	C. arabica E	OG1328	LOC113712986_rna67956
Mitochondria	Cytochrome c oxidase (OXPHOS complex IV)	C. arabica E	N/A	LOC113694837_rna47330
Mitochondria	Cytochrome c oxidase (OXPHOS complex IV)	C. arabica E	N/A	LOC113743016_rna31609
Mitochondria	Cytochrome c oxidase (OXPHOS complex IV)	C. arabica E	OG5168	LOC113700981_rna53323
Mitochondria	Cytochrome c oxidase (OXPHOS complex IV)	C. arabica E	N/A	LOC113700356_rna53079
Mitochondria	ATP synthase (OXPHOS Complex V)	C. arabica E	OG2881	LOC113732042_rna18857
Mitochondria	ATP synthase (OXPHOS Complex V)	C. arabica E	N/A	LOC113705719_rna5428
Mitochondria	ATP synthase (OXPHOS Complex V)	C. arabica E	N/A	LOC113719437_rna76866
Mitochondria	ATP synthase (OXPHOS Complex V)	C. arabica E	OG3445	LOC113736651_rna27185
Mitochondria	ATP synthase (OXPHOS Complex V)	C. arabica E	N/A	LOC113730518_rna15973
Mitochondria	ATP synthase (OXPHOS Complex V)	C. arabica E	OG3918	LOC113742851_rna30857
Mitochondria	ATP synthase (OXPHOS Complex V)	C. arabica E	N/A	LOC113701697_rna54327
Mitochondria	ATP synthase (OXPHOS Complex V)	C. arabica E	OG368	LOC113708890_rna6001
Mitochondria	ATP synthase (OXPHOS Complex V)	C. arabica E	OG7741	LOC113708369_rna5905
Mitochondria	ATP synthase (OXPHOS Complex V)	C. arabica E	N/A	LOC113730208_rna15411
Mitochondria	ATP synthase (OXPHOS Complex V)	C. arabica E	OG4707	LOC113696290_rna46362
Plastid	ACCase	C. arabica E	N/A	LOC113719093_rna75468
Plastid	ACCase	C. arabica E	OG6047	LOC113710507_rna64651
Plastid	ACCase	C. arabica E	N/A	LOC113694778_rna44933
Plastid	CLP	C. arabica E	N/A	LOC113728716_rna18148
Plastid	CLP	C. arabica E	OG5690	LOC113704064_rna58329
Plastid	CLP	C. arabica E	N/A	LOC113731656_rna18152
Plastid	CLP	C. arabica E	OG5083	LOC113701674_rna53196
Plastid	CLP	C. arabica E	OG2459	LOC113732878_rna20927
Plastid	CLP	C. arabica E	N/A	LOC113719633_rna77239
Plastid	CLP	C. arabica E	OG3713	LOC113740590_rna31908
Plastid	CLP	C. arabica E	N/A	LOC113731519_rna17890
Plastid	CLP	C. arabica E	N/A	LOC113705063_rna56346
Plastid	CLP	C. arabica E	N/A	LOC113702879_rna58325
Plastid	CLP	C. arabica E	OG2926	LOC113730145_rna15307
Plastid	CLP	C. arabica E	OG1655	LOC113718772_rna7655
Plastid	CLP	C. arabica E	OG3854	LOC113743015_rna32233
Plastid	CLP	C. arabica E	OG7557	LOC113731311_rna17528
Plastid	CLP	C. arabica E	OG3832	LOC113742968_rna31976
Plastid	Chlororibosome;Large Subunit	C. arabica E	N/A	LOC113694981_rna46779
Plastid	Chlororibosome;Large Subunit	C. arabica E	OG6626	LOC113719514_rna77053
Plastid	Chlororibosome;Large Subunit	C. arabica E	N/A	LOC113695978_rna48753
Plastid	Chlororibosome;Large Subunit	C. arabica E	N/A	LOC113688318_rna36066
Plastid	Chlororibosome;Large Subunit	C. arabica E	N/A	LOC113703820_rna58996
Plastid	Chlororibosome;Large Subunit	C. arabica E	OG5912	LOC113710200_rna64436
Plastid	Chlororibosome;Large Subunit	C. arabica E	OG2170	LOC113733229_rna21622
Plastid	Chlororibosome;Large Subunit	C. arabica E	OG7089	LOC113709530_rna65844
Plastid	Chlororibosome;Large Subunit	C. arabica E	N/A	LOC113728848_rna19179
Plastid	Chlororibosome;Large Subunit	C. arabica E	OG6989	LOC113706970_rna5662
Plastid	Chlororibosome;Large Subunit	C. arabica E	OG2778	LOC113732066_rna18885
Plastid	Chlororibosome;Large Subunit	C. arabica E	N/A	LOC113729857_rna14770
Plastid	Chlororibosome;Large Subunit	C. arabica E	N/A	LOC113696659_rna3278
Plastid	Chlororibosome;Large Subunit	C. arabica E	OG2366	LOC113732339_rna19445
Plastid	Chlororibosome;Large Subunit	C. arabica E	N/A	LOC113732139_rna19068
Plastid	Chlororibosome;Large Subunit	C. arabica E	OG5632	LOC113704390_rna58022
Plastid	Chlororibosome;Large Subunit	C. arabica E	N/A	LOC113703955_rna58944
Plastid	Chlororibosome;Large Subunit	C. arabica E	N/A	LOC113712851_rna67637
Plastid	Chlororibosome;Large Subunit	C. arabica E	N/A	LOC113741169_rna33276
Plastid	Chlororibosome;Large Subunit	C. arabica E	N/A	LOC113731055_rna17029
Plastid	Chlororibosome;Large Subunit	C. arabica E	OG1738	LOC113712460_rna6620
Plastid	Chlororibosome;Large Subunit	C. arabica E	OG5343	LOC113701215_rna54092
Plastid	Chlororibosome;Large Subunit	C. arabica E	N/A	LOC113711178_rna67501
Plastid	Chlororibosome;Large Subunit	C. arabica E	N/A	LOC113736534_rna26003
Plastid	Chlororibosome;Large Subunit	C. arabica E	N/A	LOC113710923_rna6348
Plastid	Chlororibosome;Large Subunit	C. arabica E	N/A	LOC113732203_rna19185
Plastid	Chlororibosome;Small Subunit	C. arabica E	N/A	LOC113717830_rna75145
Plastid	Chlororibosome;Small Subunit	C. arabica E	N/A	LOC113712811_rna66786
Plastid	Chlororibosome;Small Subunit	C. arabica E	OG2788	LOC113730378_rna15727
Plastid	Chlororibosome;Small Subunit	C. arabica E	OG5091	LOC113701109_rna53282
Plastid	Chlororibosome;Small Subunit	C. arabica E	N/A	LOC113701276_rna53298
Plastid	Chlororibosome;Small Subunit	C. arabica E	N/A	LOC113738020_rna25307
Plastid	Chlororibosome;Small Subunit	C. arabica E	N/A	LOC113742216_rna31483
Plastid	Chlororibosome;Small Subunit	C. arabica E	N/A	LOC113743388_rna36731
Plastid	Chlororibosome;Small Subunit	C. arabica E	N/A	LOC113704302_rna58875
Plastid	ATP Synthase	C. arabica E	OG5709	LOC113703779_rna55691
Plastid	ATP Synthase	C. arabica E	OG5800	LOC113709724_rna64332
Plastid	ATP Synthase	C. arabica E	OG6489	LOC113710947_rna67217
Plastid	Cytochrome_b6f	C. arabica E	OG2111	LOC113731361_rna17627
Plastid	Cytochrome_b6f	C. arabica E	N/A	LOC113743416_rna35433
Plastid	NDH	C. arabica E	N/A	LOC113741346_rna33813
Plastid	NDH	C. arabica E	N/A	LOC113687856_rna3269
Plastid	NDH	C. arabica E	N/A	LOC113701098_rna54193
Plastid	NDH	C. arabica E	N/A	LOC113741630_rna31436
Plastid	NDH	C. arabica E	N/A	LOC113695950_rna48735
Plastid	NDH	C. arabica E	OG5563	LOC113704162_rna58834
Plastid	NDH	C. arabica E	OG3222	LOC113730540_rna16025
Plastid	NDH	C. arabica E	N/A	LOC113703329_rna55801
Plastid	NDH	C. arabica E	OG6674	LOC113717990_rna76735
Plastid	NDH	C. arabica E	OG5271	LOC113701446_rna54669
Plastid	NDH	C. arabica E	OG1723	LOC113717551_rna7452
Plastid	NDH	C. arabica E	N/A	LOC113718857_rna77866
Plastid	NDH	C. arabica E	OG2005	LOC113712596_rna6642
Plastid	NDH	C. arabica E	OG728	LOC113705738_rna5430
Plastid	NDH	C. arabica E	OG3968	LOC113741265_rna31819
Plastid	Photosystem I	C. arabica E	OG1715	LOC113705554_rna5405
Plastid	Photosystem I	C. arabica E	OG7041	LOC113738242_rna25873
Plastid	Photosystem I	C. arabica E	OG3739	LOC113742137_rna33841
Plastid	Photosystem I	C. arabica E	N/A	LOC113714268_rna6891
Plastid	Photosystem I	C. arabica E	OG6188	LOC113710984_rna68591
Plastid	Photosystem I	C. arabica E	OG6529	LOC113712025_rna66924
Plastid	Photosystem I	C. arabica E	OG5968	LOC113709718_rna64389
Plastid	Photosystem I	C. arabica E	N/A	LOC113688232_rna36894
Plastid	Photosystem I	C. arabica E	N/A	LOC113710419_rna65401
Plastid	Photosystem I	C. arabica E	N/A	LOC113741817_rna31484
Plastid	Photosystem I	C. arabica E	OG6875	LOC113718807_rna77813
Plastid	Photosystem I	C. arabica E	N/A	LOC113709767_rna65070
Plastid	Photosystem I	C. arabica E	OG1706	LOC113712834_rna6679
Plastid	Photosystem II	C. arabica E	OG7517	LOC113730850_rna16641
Plastid	Photosystem II	C. arabica E	N/A	LOC113743767_rna35863
Plastid	Photosystem II	C. arabica E	OG5731	LOC113703921_rna55808
Plastid	Photosystem II	C. arabica E	N/A	LOC113743532_rna36938
Plastid	Photosystem II	C. arabica E	N/A	LOC113715630_rna7121
Plastid	Photosystem II	C. arabica E	N/A	LOC113743471_rna34597
Plastid	Photosystem II	C. arabica E	N/A	LOC113697312_rna48662
Plastid	Photosystem II	C. arabica E	OG6647	LOC113719243_rna77680
Plastid	Photosystem II	C. arabica E	N/A	LOC113702187_rna52717
Plastid	Photosystem II	C. arabica E	OG6325	LOC113712881_rna69249
Plastid	Photosystem II	C. arabica E	N/A	LOC113712883_rna69250
Plastid	Photosystem II	C. arabica E	N/A	LOC113731692_rna18205
Plastid	Photosystem II	C. arabica E	N/A	LOC113710225_rna65864
Plastid	Photosystem II	C. arabica E	OG4524	LOC113695686_rna44873
Plastid	Rubisco	C. arabica E	OG1496	LOC113701240_rna53270
Mitochondria	Mito-TAT	C. arabica C	OG6982	LOC113725720_rna1549
Mitochondria	Mitoribosome;Large Subunit	C. arabica C	OG7106	LOC113708887_rna62380
Mitochondria	Mitoribosome;Large Subunit	C. arabica C	OG4807	LOC113691758_rna41724
Mitochondria	Mitoribosome;Large Subunit	C. arabica C	N/A	LOC113738447_rna28743
Mitochondria	Mitoribosome;Large Subunit	C. arabica C	N/A	LOC113713480_rna71470
Mitochondria	Mitoribosome;Large Subunit	C. arabica C	OG2315	LOC113727248_rna12482
Mitochondria	Mitoribosome;Large Subunit	C. arabica C	OG6801	LOC113715398_rna73103
Mitochondria	Mitoribosome;Large Subunit	C. arabica C	N/A	LOC113708945_rna62679
Mitochondria	Mitoribosome;Large Subunit	C. arabica C	OG5692	LOC113707292_rna62019
Mitochondria	Mitoribosome;Large Subunit	C. arabica C	OG1989	LOC113729700_rna2129
Mitochondria	Mitoribosome;Large Subunit	C. arabica C	N/A	LOC113706753_rna60273
Mitochondria	Mitoribosome;Large Subunit	C. arabica C	N/A	LOC113691920_rna43033
Mitochondria	Mitoribosome;Large Subunit	C. arabica C	OG3418	LOC113734467_rna23323
Mitochondria	Mitoribosome;Large Subunit	C. arabica C	OG1543	LOC113728979_rna2025
Mitochondria	Mitoribosome;Large Subunit	C. arabica C	N/A	LOC113726982_rna11863
Mitochondria	Mitoribosome;Large Subunit	C. arabica C	OG3073	LOC113727815_rna13846
Mitochondria	Mitoribosome;Large Subunit	C. arabica C	OG7076	LOC113707903_rna62804
Mitochondria	Mitoribosome;Large Subunit	C. arabica C	OG5136	LOC113700183_rna49341
Mitochondria	Mitoribosome;Large Subunit	C. arabica C	OG4386	LOC113694130_rna42749
Mitochondria	Mitoribosome;Large Subunit	C. arabica C	OG4085	LOC113690467_rna40150
Mitochondria	Mitoribosome;Large Subunit	C. arabica C	OG3523	LOC113733995_rna22283
Mitochondria	Mitoribosome;Large Subunit	C. arabica C	N/A	LOC113735662_rna23982
Mitochondria	Mitoribosome;Large Subunit	C. arabica C	OG2230	LOC113725873_rna9774
Mitochondria	Mitoribosome;Large Subunit	C. arabica C	N/A	LOC113716876_rna74258
Mitochondria	Mitoribosome;Large Subunit	C. arabica C	N/A	LOC113731211_rna2420
Mitochondria	Mitoribosome;Small Subunit	C. arabica C	N/A	LOC113735039_rna24738
Mitochondria	Mitoribosome;Small Subunit	C. arabica C	N/A	LOC113698169_rna50004
Mitochondria	Mitoribosome;Small Subunit	C. arabica C	N/A	LOC113715418_rna74283
Mitochondria	Mitoribosome;Small Subunit	C. arabica C	N/A	LOC113700211_rna49966
Mitochondria	Mitoribosome;Small Subunit	C. arabica C	OG6236	LOC113713786_rna69361
Mitochondria	Mitoribosome;Small Subunit	C. arabica C	N/A	LOC113740245_rna1231
Mitochondria	Mitoribosome;Small Subunit	C. arabica C	N/A	LOC113740238_rna1230
Mitochondria	Mitoribosome;Small Subunit	C. arabica C	OG2832	LOC113728128_rna14432
Mitochondria	Mitoribosome;Small Subunit	C. arabica C	N/A	LOC113715376_rna72723
Mitochondria	Mitoribosome;Small Subunit	C. arabica C	N/A	LOC113699514_rna50803
Mitochondria	Mitoribosome;Small Subunit	C. arabica C	OG4992	LOC113697807_rna51321
Mitochondria	Mitoribosome;Small Subunit	C. arabica C	N/A	LOC113690955_rna37904
Mitochondria	Mitoribosome;Small Subunit	C. arabica C	N/A	LOC113714664_rna70330
Mitochondria	Mitoribosome;Small Subunit	C. arabica C	OG3553	LOC113734808_rna24097
Mitochondria	Mitoribosome;Small Subunit	C. arabica C	OG1188	LOC113727383_rna12903
Mitochondria	Mitoribosome;Small Subunit	C. arabica C	N/A	LOC113689969_rna37495
Mitochondria	Mitoribosome;Small Subunit	C. arabica C	N/A	LOC113724275_rna1206
Mitochondria	Mitoribosome;Small Subunit	C. arabica C	OG3467	LOC113734956_rna24438
Mitochondria	Mitoribosome;Small Subunit	C. arabica C	N/A	LOC113689717_rna40111
Mitochondria	Mitoribosome;Small Subunit	C. arabica C	OG3163	LOC113728156_rna14485
Mitochondria	Mitoribosome;Small Subunit	C. arabica C	OG4953	LOC113698196_rna50138
Mitochondria	Mitoribosome;Small Subunit	C. arabica C	N/A	LOC113734854_rna24219
Mitochondria	Mitoribosome;Small Subunit	C. arabica C	OG5624	LOC113706394_rna61841
Mitochondria	Mitoribosome;Small Subunit	C. arabica C	N/A	LOC113694116_rna40946
Mitochondria	Mitoribosome;Small Subunit	C. arabica C	N/A	LOC113708374_rna63677
Mitochondria	Mitoribosome;Small Subunit	C. arabica C	N/A	LOC113691550_rna41207
Mitochondria	Mitoribosome;Small Subunit	C. arabica C	N/A	LOC113727025_rna11965
Mitochondria	Mitoribosome;Small Subunit	C. arabica C	N/A	LOC113691090_rna39628
Mitochondria	Mitoribosome;Small Subunit	C. arabica C	N/A	LOC113690544_rna39740
Mitochondria	Mitoribosome;Small Subunit	C. arabica C	N/A	LOC113725494_rna9046
Mitochondria	Mitoribosome;Small Subunit	C. arabica C	N/A	LOC113724269_rna1232
Mitochondria	Mitoribosome;Small Subunit	C. arabica C	N/A	LOC113691025_rna39625
Mitochondria	Mitoribosome;Small Subunit	C. arabica C	N/A	LOC113734984_rna24824
Mitochondria	Mitoribosome;Small Subunit	C. arabica C	N/A	LOC113724319_rna1207
Mitochondria	Mitoribosome;Small Subunit	C. arabica C	OG5694	LOC113707407_rna60863
Mitochondria	Mitoribosome;Small Subunit	C. arabica C	N/A	LOC113726786_rna11511
Mitochondria	Mitoribosome;Small Subunit	C. arabica C	OG4872	LOC113698335_rna50972
Mitochondria	Mitoribosome;Small Subunit	C. arabica C	OG5728	LOC113706302_rna59742
Mitochondria	Mitoribosome;Small Subunit	C. arabica C	OG5815	LOC113707997_rna62921
Mitochondria	Mitoribosome;Small Subunit	C. arabica C	OG7556	LOC113727690_rna13606
Mitochondria	Mitoribosome;Small Subunit	C. arabica C	OG4092	LOC113689702_rna38841
Mitochondria	Mitoribosome;Small Subunit	C. arabica C	N/A	LOC113714860_rna815
Mitochondria	Mitoribosome;Small Subunit	C. arabica C	N/A	LOC113734018_rna22327
Mitochondria	Mitoribosome;Small Subunit	C. arabica C	OG5671	LOC113706277_rna59741
Mitochondria	Mitoribosome;Small Subunit	C. arabica C	N/A	LOC113691296_rna40937
Mitochondria	Mitoribosome;Small Subunit	C. arabica C	N/A	LOC113739929_rna29709
Mitochondria	Mitoribosome;Small Subunit	C. arabica C	N/A	LOC113713742_rna70928
Mitochondria	Mitoribosome;Small Subunit	C. arabica C	OG3193	LOC113726943_rna11784
Mitochondria	Mitoribosome;Small Subunit	C. arabica C	N/A	LOC113721527_rna1205
Mitochondria	Mitoribosome;Small Subunit	C. arabica C	N/A	LOC113724283_rna1229
Mitochondria	NADH Dehydrogenase (OXPHOS Complex I)	C. arabica C	N/A	LOC113735767_rna24296
Mitochondria	NADH Dehydrogenase (OXPHOS Complex I)	C. arabica C	N/A	LOC113717319_rna73025
Mitochondria	NADH Dehydrogenase (OXPHOS Complex I)	C. arabica C	N/A	LOC113727103_rna12146
Mitochondria	NADH Dehydrogenase (OXPHOS Complex I)	C. arabica C	N/A	LOC113693668_rna42526
Mitochondria	NADH Dehydrogenase (OXPHOS Complex I)	C. arabica C	OG4655	LOC113692544_rna42925
Mitochondria	NADH Dehydrogenase (OXPHOS Complex I)	C. arabica C	OG3814	LOC113738523_rna29341
Mitochondria	NADH Dehydrogenase (OXPHOS Complex I)	C. arabica C	N/A	LOC113691135_rna38156
Mitochondria	NADH Dehydrogenase (OXPHOS Complex I)	C. arabica C	N/A	LOC113725051_rna8272
Mitochondria	NADH Dehydrogenase (OXPHOS Complex I)	C. arabica C	OG2947	LOC113726937_rna11776
Mitochondria	NADH Dehydrogenase (OXPHOS Complex I)	C. arabica C	N/A	LOC113698799_rna50055
Mitochondria	NADH Dehydrogenase (OXPHOS Complex I)	C. arabica C	OG1440	LOC113691303_rna44164
Mitochondria	NADH Dehydrogenase (OXPHOS Complex I)	C. arabica C	OG406	LOC113728247_rna7867
Mitochondria	NADH Dehydrogenase (OXPHOS Complex I)	C. arabica C	N/A	LOC113698923_rna51879
Mitochondria	NADH Dehydrogenase (OXPHOS Complex I)	C. arabica C	OG1983	LOC113727939_rna2013
Mitochondria	NADH Dehydrogenase (OXPHOS Complex I)	C. arabica C	N/A	LOC113691773_rna44023
Mitochondria	NADH Dehydrogenase (OXPHOS Complex I)	C. arabica C	N/A	LOC113724779_rna7799
Mitochondria	NADH Dehydrogenase (OXPHOS Complex I)	C. arabica C	N/A	LOC113734017_rna22328
Mitochondria	NADH Dehydrogenase (OXPHOS Complex I)	C. arabica C	N/A	LOC113713719_rna69459
Mitochondria	NADH Dehydrogenase (OXPHOS Complex I)	C. arabica C	OG7537	LOC113724955_rna8091
Mitochondria	NADH Dehydrogenase (OXPHOS Complex I)	C. arabica C	OG4034	LOC113690155_rna39821
Mitochondria	NADH Dehydrogenase (OXPHOS Complex I)	C. arabica C	N/A	LOC113707779_rna62754
Mitochondria	NADH Dehydrogenase (OXPHOS Complex I)	C. arabica C	OG434	LOC113699218_rna49575
Mitochondria	NADH Dehydrogenase (OXPHOS Complex I)	C. arabica C	N/A	LOC113699215_rna49572
Mitochondria	NADH Dehydrogenase (OXPHOS Complex I)	C. arabica C	N/A	LOC113726421_rna1649
Mitochondria	NADH Dehydrogenase (OXPHOS Complex I)	C. arabica C	N/A	LOC113724773_rna7794
Mitochondria	NADH Dehydrogenase (OXPHOS Complex I)	C. arabica C	N/A	LOC113739924_rna29150
Mitochondria	NADH Dehydrogenase (OXPHOS Complex I)	C. arabica C	N/A	LOC113715907_rna72623
Mitochondria	NADH Dehydrogenase (OXPHOS Complex I)	C. arabica C	N/A	LOC113716789_rna74784
Mitochondria	NADH Dehydrogenase (OXPHOS Complex I)	C. arabica C	OG5110	LOC113698849_rna50665
Mitochondria	NADH Dehydrogenase (OXPHOS Complex I)	C. arabica C	N/A	LOC113713432_rna72008
Mitochondria	Ubiquinol-cytochrome c reductase (OXPHOS Complex III)	C. arabica C	N/A	LOC113726696_rna11380
Mitochondria	Ubiquinol-cytochrome c reductase (OXPHOS Complex III)	C. arabica C	OG531	LOC113716302_rna74947
Mitochondria	Ubiquinol-cytochrome c reductase (OXPHOS Complex III)	C. arabica C	OG6986	LOC113726565_rna1677
Mitochondria	Ubiquinol-cytochrome c reductase (OXPHOS Complex III)	C. arabica C	OG6738	LOC113707207_rna60688
Mitochondria	Ubiquinol-cytochrome c reductase (OXPHOS Complex III)	C. arabica C	N/A	LOC113693669_rna41585
Mitochondria	Ubiquinol-cytochrome c reductase (OXPHOS Complex III)	C. arabica C	N/A	LOC113691710_rna41294
Mitochondria	Ubiquinol-cytochrome c reductase (OXPHOS Complex III)	C. arabica C	N/A	LOC113698710_rna49158
Mitochondria	Ubiquinol-cytochrome c reductase (OXPHOS Complex III)	C. arabica C	OG1824	LOC113731598_rna2492
Mitochondria	Ubiquinol-cytochrome c reductase (OXPHOS Complex III)	C. arabica C	N/A	LOC113740381_rna30745
Mitochondria	Cytochrome c oxidase (OXPHOS complex IV)	C. arabica C	OG6979	LOC113735700_rna3209
Mitochondria	Cytochrome c oxidase (OXPHOS complex IV)	C. arabica C	OG890	LOC113738356_rna28323
Mitochondria	Cytochrome c oxidase (OXPHOS complex IV)	C. arabica C	N/A	LOC113698211_rna48824
Mitochondria	Cytochrome c oxidase (OXPHOS complex IV)	C. arabica C	N/A	LOC113694131_rna42748
Mitochondria	Cytochrome c oxidase (OXPHOS complex IV)	C. arabica C	OG3329	LOC113733986_rna22183
Mitochondria	Cytochrome c oxidase (OXPHOS complex IV)	C. arabica C	OG5168	LOC113698046_rna50160
Mitochondria	Cytochrome c oxidase (OXPHOS complex IV)	C. arabica C	N/A	LOC113726769_rna1705
Mitochondria	Cytochrome c oxidase (OXPHOS complex IV)	C. arabica C	OG1328	LOC113715110_rna70688
Mitochondria	Cytochrome c oxidase (OXPHOS complex IV)	C. arabica C	OG7554	LOC113727686_rna13593
Mitochondria	ATP synthase (OXPHOS Complex V)	C. arabica C	N/A	LOC113728074_rna1911
Mitochondria	ATP synthase (OXPHOS Complex V)	C. arabica C	OG3445	LOC113734869_rna24248
Mitochondria	ATP synthase (OXPHOS Complex V)	C. arabica C	OG368	LOC113728918_rna2019
Mitochondria	ATP synthase (OXPHOS Complex V)	C. arabica C	N/A	LOC113725497_rna9054
Mitochondria	ATP synthase (OXPHOS Complex V)	C. arabica C	N/A	LOC113717028_rna73642
Mitochondria	ATP synthase (OXPHOS Complex V)	C. arabica C	N/A	LOC113725235_rna8581
Mitochondria	ATP synthase (OXPHOS Complex V)	C. arabica C	N/A	LOC113726467_rna1655
Mitochondria	ATP synthase (OXPHOS Complex V)	C. arabica C	N/A	LOC113736062_rna24572
Mitochondria	ATP synthase (OXPHOS Complex V)	C. arabica C	N/A	LOC113726556_rna1665
Mitochondria	ATP synthase (OXPHOS Complex V)	C. arabica C	N/A	LOC113698496_rna49793
Mitochondria	ATP synthase (OXPHOS Complex V)	C. arabica C	OG3918	LOC113740177_rna28187
Mitochondria	ATP synthase (OXPHOS Complex V)	C. arabica C	OG4707	LOC113693660_rna41627
Mitochondria	ATP synthase (OXPHOS Complex V)	C. arabica C	OG2881	LOC113726897_rna11718
Plastid	ACCase	C. arabica C	N/A	LOC113716787_rna72599
Plastid	ACCase	C. arabica C	N/A	LOC113691440_rna40466
Plastid	ACCase	C. arabica C	OG6047	LOC113708786_rna62656
Plastid	CLP	C. arabica C	OG1655	LOC113735746_rna3219
Plastid	CLP	C. arabica C	OG7557	LOC113723994_rna10684
Plastid	CLP	C. arabica C	OG3854	LOC113738370_rna28806
Plastid	CLP	C. arabica C	OG5083	LOC113698640_rna49766
Plastid	CLP	C. arabica C	OG2459	LOC113727674_rna13570
Plastid	CLP	C. arabica C	N/A	LOC113706968_rna61381
Plastid	CLP	C. arabica C	OG3832	LOC113739691_rna28669
Plastid	CLP	C. arabica C	N/A	LOC113705418_rna59759
Plastid	CLP	C. arabica C	OG2926	LOC113725117_rna8371
Plastid	CLP	C. arabica C	OG5690	LOC113707191_rna61570
Plastid	CLP	C. arabica C	OG3713	LOC113739667_rna28568
Plastid	CLP	C. arabica C	N/A	LOC113717351_rna74194
Plastid	Chlororibosome;Large Subunit	C. arabica C	N/A	LOC113726986_rna11870
Plastid	Chlororibosome;Large Subunit	C. arabica C	N/A	LOC113697766_rna51972
Plastid	Chlororibosome;Large Subunit	C. arabica C	OG5632	LOC113706906_rna61397
Plastid	Chlororibosome;Large Subunit	C. arabica C	N/A	LOC113738507_rna29901
Plastid	Chlororibosome;Large Subunit	C. arabica C	N/A	LOC113691830_rna42256
Plastid	Chlororibosome;Large Subunit	C. arabica C	OG6989	LOC113727208_rna1774
Plastid	Chlororibosome;Large Subunit	C. arabica C	N/A	LOC113697862_rna48847
Plastid	Chlororibosome;Large Subunit	C. arabica C	OG5343	LOC113698095_rna50941
Plastid	Chlororibosome;Large Subunit	C. arabica C	OG2366	LOC113727141_rna12230
Plastid	Chlororibosome;Large Subunit	C. arabica C	N/A	LOC113734315_rna22958
Plastid	Chlororibosome;Large Subunit	C. arabica C	N/A	LOC113735256_rna25207
Plastid	Chlororibosome;Large Subunit	C. arabica C	OG7089	LOC113707944_rna63698
Plastid	Chlororibosome;Large Subunit	C. arabica C	OG1738	LOC113731703_rna2508
Plastid	Chlororibosome;Large Subunit	C. arabica C	OG2778	LOC113726926_rna11759
Plastid	Chlororibosome;Large Subunit	C. arabica C	N/A	LOC113690957_rna39578
Plastid	Chlororibosome;Large Subunit	C. arabica C	N/A	LOC113735244_rna25191
Plastid	Chlororibosome;Large Subunit	C. arabica C	N/A	LOC113726989_rna11883
Plastid	Chlororibosome;Large Subunit	C. arabica C	OG5912	LOC113708613_rna62454
Plastid	Chlororibosome;Large Subunit	C. arabica C	OG2170	LOC113728114_rna14410
Plastid	Chlororibosome;Large Subunit	C. arabica C	N/A	LOC113724022_rna1145
Plastid	Chlororibosome;Large Subunit	C. arabica C	N/A	LOC113730315_rna2254
Plastid	Chlororibosome;Large Subunit	C. arabica C	N/A	LOC113715928_rna72665
Plastid	Chlororibosome;Large Subunit	C. arabica C	OG6626	LOC113717192_rna73778
Plastid	Chlororibosome;Small Subunit	C. arabica C	OG2788	LOC113725404_rna8893
Plastid	Chlororibosome;Small Subunit	C. arabica C	N/A	LOC113726036_rna10067
Plastid	Chlororibosome;Small Subunit	C. arabica C	N/A	LOC113714501_rna69590
Plastid	Chlororibosome;Small Subunit	C. arabica C	N/A	LOC113733848_rna21989
Plastid	Chlororibosome;Small Subunit	C. arabica C	OG5091	LOC113698110_rna49870
Plastid	Chlororibosome;Small Subunit	C. arabica C	N/A	LOC113735662_rna23982
Plastid	Chlororibosome;Small Subunit	C. arabica C	N/A	LOC113688877_rna39836
Plastid	ATP Synthase	C. arabica C	OG6489	LOC113713228_rna69972
Plastid	ATP Synthase	C. arabica C	OG5800	LOC113708077_rna62349
Plastid	ATP Synthase	C. arabica C	OG5709	LOC113706918_rna59142
Plastid	Cytochrome_b6f	C. arabica C	OG2111	LOC113726382_rna10780
Plastid	NDH	C. arabica C	N/A	LOC113698105_rna51036
Plastid	NDH	C. arabica C	N/A	LOC113726529_rna1663
Plastid	NDH	C. arabica C	OG3968	LOC113738480_rna28483
Plastid	NDH	C. arabica C	OG728	LOC113726459_rna1653
Plastid	NDH	C. arabica C	N/A	LOC113716676_rna74272
Plastid	NDH	C. arabica C	N/A	LOC113715165_rna71515
Plastid	NDH	C. arabica C	OG2005	LOC113731816_rna2527
Plastid	NDH	C. arabica C	OG3222	LOC113725521_rna9109
Plastid	NDH	C. arabica C	N/A	LOC113706379_rna59274
Plastid	NDH	C. arabica C	N/A	LOC113690658_rna39590
Plastid	NDH	C. arabica C	N/A	LOC113717022_rna74912
Plastid	NDH	C. arabica C	N/A	LOC113734208_rna22696
Plastid	NDH	C. arabica C	N/A	LOC113734207_rna22695
Plastid	NDH	C. arabica C	OG6674	LOC113716317_rna73501
Plastid	NDH	C. arabica C	OG5563	LOC113707293_rna61955
Plastid	NDH	C. arabica C	N/A	LOC113738555_rna30506
Plastid	NDH	C. arabica C	OG1723	LOC113734502_rna2993
Plastid	NDH	C. arabica C	OG5271	LOC113698475_rna51384
Plastid	Photosystem I	C. arabica C	OG5968	LOC113708059_rna62398
Plastid	Photosystem I	C. arabica C	OG7041	LOC113734117_rna22529
Plastid	Photosystem I	C. arabica C	OG1706	LOC113732043_rna2568
Plastid	Photosystem I	C. arabica C	OG1715	LOC113726304_rna1630
Plastid	Photosystem I	C. arabica C	OG6875	LOC113716585_rna74841
Plastid	Photosystem I	C. arabica C	OG3739	LOC113740295_rna30524
Plastid	Photosystem I	C. arabica C	OG6188	LOC113714757_rna71435
Plastid	Photosystem I	C. arabica C	OG6529	LOC113714618_rna69707
Plastid	Photosystem I	C. arabica C	N/A	LOC113689880_rna39107
Plastid	Photosystem I	C. arabica C	N/A	LOC113694007_rna41917
Plastid	Photosystem II	C. arabica C	OG4524	LOC113692524_rna40409
Plastid	Photosystem II	C. arabica C	N/A	LOC113690839_rna39051
Plastid	Photosystem II	C. arabica C	OG6647	LOC113716969_rna74724
Plastid	Photosystem II	C. arabica C	N/A	LOC113689822_rna37739
Plastid	Photosystem II	C. arabica C	OG5731	LOC113706787_rna59280
Plastid	Photosystem II	C. arabica C	N/A	LOC113689091_rna37245
Plastid	Photosystem II	C. arabica C	N/A	LOC113689906_rna39046
Plastid	Photosystem II	C. arabica C	N/A	LOC113726667_rna11307
Plastid	Photosystem II	C. arabica C	N/A	LOC113694112_rna44360
Plastid	Photosystem II	C. arabica C	OG7517	LOC113725864_rna9756
Plastid	Photosystem II	C. arabica C	OG6325	LOC113713364_rna72064
Plastid	Photosystem II	C. arabica C	N/A	LOC113690713_rna40001
Plastid	Photosystem II	C. arabica C	N/A	LOC113708658_rna63709
Plastid	Photosystem II	C. arabica C	N/A	LOC113692740_rna41816
Plastid	Rubisco	C. arabica C	OG1496	LOC113698165_rna49860
Mitochondria	Mito-TAT	C. canephora	N/A	CDP08453
Mitochondria	Mito-TAT	C. canephora	N/A	CDP08454
Mitochondria	Mito-TAT	C. canephora	OG6982	CDP15589
Mitochondria	Mitoribosome;Large Subunit	C. canephora	N/A	CDP20240
Mitochondria	Mitoribosome;Large Subunit	C. canephora	N/A	CDP19788
Mitochondria	Mitoribosome;Large Subunit	C. canephora	OG1543	CDP09039
Mitochondria	Mitoribosome;Large Subunit	C. canephora	N/A	CDP11073
Mitochondria	Mitoribosome;Large Subunit	C. canephora	N/A	CDP09626
Mitochondria	Mitoribosome;Large Subunit	C. canephora	N/A	CDP09197
Mitochondria	Mitoribosome;Large Subunit	C. canephora	OG1989	CDP09134
Mitochondria	Mitoribosome;Large Subunit	C. canephora	N/A	CDP04077
Mitochondria	Mitoribosome;Large Subunit	C. canephora	N/A	CDP07637
Mitochondria	Mitoribosome;Large Subunit	C. canephora	OG2230	CDO99687
Mitochondria	Mitoribosome;Large Subunit	C. canephora	OG2315	CDP17534
Mitochondria	Mitoribosome;Large Subunit	C. canephora	N/A	CDP09492
Mitochondria	Mitoribosome;Large Subunit	C. canephora	N/A	CDO96986
Mitochondria	Mitoribosome;Large Subunit	C. canephora	OG3073	CDP15240
Mitochondria	Mitoribosome;Large Subunit	C. canephora	N/A	CDP16573
Mitochondria	Mitoribosome;Large Subunit	C. canephora	OG3418	CDP11138
Mitochondria	Mitoribosome;Large Subunit	C. canephora	OG3523	CDO98907
Mitochondria	Mitoribosome;Large Subunit	C. canephora	N/A	CDO98405
Mitochondria	Mitoribosome;Large Subunit	C. canephora	N/A	CDO98202
Mitochondria	Mitoribosome;Large Subunit	C. canephora	N/A	CDO97938
Mitochondria	Mitoribosome;Large Subunit	C. canephora	N/A	CDP11814
Mitochondria	Mitoribosome;Large Subunit	C. canephora	OG4085	CDP13552
Mitochondria	Mitoribosome;Large Subunit	C. canephora	N/A	CDP14251
Mitochondria	Mitoribosome;Large Subunit	C. canephora	OG4386	CDP18634
Mitochondria	Mitoribosome;Large Subunit	C. canephora	OG4807	CDP03148
Mitochondria	Mitoribosome;Large Subunit	C. canephora	OG5136	CDP02373
Mitochondria	Mitoribosome;Large Subunit	C. canephora	N/A	CDP07839
Mitochondria	Mitoribosome;Large Subunit	C. canephora	OG5692	CDP12202
Mitochondria	Mitoribosome;Large Subunit	C. canephora	N/A	CDP07199
Mitochondria	Mitoribosome;Large Subunit	C. canephora	OG7106	CDP04379
Mitochondria	Mitoribosome;Large Subunit	C. canephora	OG7076	CDP18168
Mitochondria	Mitoribosome;Large Subunit	C. canephora	N/A	CDP04151
Mitochondria	Mitoribosome;Large Subunit	C. canephora	N/A	CDP07364
Mitochondria	Mitoribosome;Large Subunit	C. canephora	N/A	CDP11002
Mitochondria	Mitoribosome;Large Subunit	C. canephora	N/A	CDP07502
Mitochondria	Mitoribosome;Large Subunit	C. canephora	OG6801	CDP05448
Mitochondria	Mitoribosome;Large Subunit	C. canephora	N/A	CDP15254
Mitochondria	Mitoribosome;Small Subunit	C. canephora	OG1188	CDP20419
Mitochondria	Mitoribosome;Small Subunit	C. canephora	N/A	CDP18073
Mitochondria	Mitoribosome;Small Subunit	C. canephora	N/A	CDP18519
Mitochondria	Mitoribosome;Small Subunit	C. canephora	N/A	CDP18518
Mitochondria	Mitoribosome;Small Subunit	C. canephora	N/A	CDP18517
Mitochondria	Mitoribosome;Small Subunit	C. canephora	N/A	CDP19106
Mitochondria	Mitoribosome;Small Subunit	C. canephora	N/A	CDP20075
Mitochondria	Mitoribosome;Small Subunit	C. canephora	N/A	CDP14086
Mitochondria	Mitoribosome;Small Subunit	C. canephora	OG7556	CDP17197
Mitochondria	Mitoribosome;Small Subunit	C. canephora	N/A	CDP09306
Mitochondria	Mitoribosome;Small Subunit	C. canephora	N/A	CDO97701
Mitochondria	Mitoribosome;Small Subunit	C. canephora	OG2832	CDP08755
Mitochondria	Mitoribosome;Small Subunit	C. canephora	N/A	CDO99769
Mitochondria	Mitoribosome;Small Subunit	C. canephora	OG3163	CDP08729
Mitochondria	Mitoribosome;Small Subunit	C. canephora	OG3193	CDP09356
Mitochondria	Mitoribosome;Small Subunit	C. canephora	N/A	CDO98936
Mitochondria	Mitoribosome;Small Subunit	C. canephora	N/A	CDO98694
Mitochondria	Mitoribosome;Small Subunit	C. canephora	OG3467	CDP03464
Mitochondria	Mitoribosome;Small Subunit	C. canephora	N/A	CDP10860
Mitochondria	Mitoribosome;Small Subunit	C. canephora	N/A	CDP10046
Mitochondria	Mitoribosome;Small Subunit	C. canephora	OG3553	CDP16811
Mitochondria	Mitoribosome;Small Subunit	C. canephora	N/A	CDP08005
Mitochondria	Mitoribosome;Small Subunit	C. canephora	OG4092	CDP15945
Mitochondria	Mitoribosome;Small Subunit	C. canephora	N/A	CDP05710
Mitochondria	Mitoribosome;Small Subunit	C. canephora	N/A	CDP16394
Mitochondria	Mitoribosome;Small Subunit	C. canephora	N/A	CDP16390
Mitochondria	Mitoribosome;Small Subunit	C. canephora	N/A	CDP13793
Mitochondria	Mitoribosome;Small Subunit	C. canephora	N/A	CDP13796
Mitochondria	Mitoribosome;Small Subunit	C. canephora	N/A	CDP13570
Mitochondria	Mitoribosome;Small Subunit	C. canephora	N/A	CDP10416
Mitochondria	Mitoribosome;Small Subunit	C. canephora	N/A	CDP10573
Mitochondria	Mitoribosome;Small Subunit	C. canephora	N/A	CDP06764
Mitochondria	Mitoribosome;Small Subunit	C. canephora	OG4872	CDP01454
Mitochondria	Mitoribosome;Small Subunit	C. canephora	N/A	CDP02821
Mitochondria	Mitoribosome;Small Subunit	C. canephora	N/A	CDP16670
Mitochondria	Mitoribosome;Small Subunit	C. canephora	OG4953	CDP01956
Mitochondria	Mitoribosome;Small Subunit	C. canephora	N/A	CDP02470
Mitochondria	Mitoribosome;Small Subunit	C. canephora	OG4992	CDP04732
Mitochondria	Mitoribosome;Small Subunit	C. canephora	N/A	CDP02022
Mitochondria	Mitoribosome;Small Subunit	C. canephora	N/A	CDP16660
Mitochondria	Mitoribosome;Small Subunit	C. canephora	OG5624	CDP12093
Mitochondria	Mitoribosome;Small Subunit	C. canephora	OG5671	CDP14938
Mitochondria	Mitoribosome;Small Subunit	C. canephora	OG5694	CDP18485
Mitochondria	Mitoribosome;Small Subunit	C. canephora	OG5728	CDP14939
Mitochondria	Mitoribosome;Small Subunit	C. canephora	OG5815	CDP11277
Mitochondria	Mitoribosome;Small Subunit	C. canephora	N/A	CDP17311
Mitochondria	Mitoribosome;Small Subunit	C. canephora	N/A	CDP01309
Mitochondria	Mitoribosome;Small Subunit	C. canephora	OG6236	CDP07423
Mitochondria	Mitoribosome;Small Subunit	C. canephora	N/A	CDP00969
Mitochondria	Mitoribosome;Small Subunit	C. canephora	N/A	CDP13391
Mitochondria	Mitoribosome;Small Subunit	C. canephora	N/A	CDP00353
Mitochondria	Mitoribosome;Small Subunit	C. canephora	N/A	CDP15250
Mitochondria	NADH Dehydrogenase (OXPHOS Complex I)	C. canephora	N/A	CDP17713
Mitochondria	NADH Dehydrogenase (OXPHOS Complex I)	C. canephora	N/A	CDP18153
Mitochondria	NADH Dehydrogenase (OXPHOS Complex I)	C. canephora	N/A	CDP19392
Mitochondria	NADH Dehydrogenase (OXPHOS Complex I)	C. canephora	OG1440	CDP12525
Mitochondria	NADH Dehydrogenase (OXPHOS Complex I)	C. canephora	N/A	CDP20021
Mitochondria	NADH Dehydrogenase (OXPHOS Complex I)	C. canephora	N/A	CDP03802
Mitochondria	NADH Dehydrogenase (OXPHOS Complex I)	C. canephora	N/A	CDP03689
Mitochondria	NADH Dehydrogenase (OXPHOS Complex I)	C. canephora	N/A	CDP06904
Mitochondria	NADH Dehydrogenase (OXPHOS Complex I)	C. canephora	OG1983	CDP09007
Mitochondria	NADH Dehydrogenase (OXPHOS Complex I)	C. canephora	OG7537	CDP05129
Mitochondria	NADH Dehydrogenase (OXPHOS Complex I)	C. canephora	N/A	CDP04934
Mitochondria	NADH Dehydrogenase (OXPHOS Complex I)	C. canephora	N/A	CDP08658
Mitochondria	NADH Dehydrogenase (OXPHOS Complex I)	C. canephora	N/A	CDO96987
Mitochondria	NADH Dehydrogenase (OXPHOS Complex I)	C. canephora	N/A	CDP04939
Mitochondria	NADH Dehydrogenase (OXPHOS Complex I)	C. canephora	OG2947	CDP09360
Mitochondria	NADH Dehydrogenase (OXPHOS Complex I)	C. canephora	N/A	CDP07812
Mitochondria	NADH Dehydrogenase (OXPHOS Complex I)	C. canephora	N/A	CDP05217
Mitochondria	NADH Dehydrogenase (OXPHOS Complex I)	C. canephora	N/A	CDO98937
Mitochondria	NADH Dehydrogenase (OXPHOS Complex I)	C. canephora	N/A	CDP16562
Mitochondria	NADH Dehydrogenase (OXPHOS Complex I)	C. canephora	N/A	CDO97933
Mitochondria	NADH Dehydrogenase (OXPHOS Complex I)	C. canephora	N/A	CDP14998
Mitochondria	NADH Dehydrogenase (OXPHOS Complex I)	C. canephora	N/A	CDO98433
Mitochondria	NADH Dehydrogenase (OXPHOS Complex I)	C. canephora	OG3814	CDP12687
Mitochondria	NADH Dehydrogenase (OXPHOS Complex I)	C. canephora	OG4034	CDP13742
Mitochondria	NADH Dehydrogenase (OXPHOS Complex I)	C. canephora	N/A	CDP06369
Mitochondria	NADH Dehydrogenase (OXPHOS Complex I)	C. canephora	N/A	CDP10088
Mitochondria	NADH Dehydrogenase (OXPHOS Complex I)	C. canephora	OG4655	CDP14214
Mitochondria	NADH Dehydrogenase (OXPHOS Complex I)	C. canephora	N/A	CDP16100
Mitochondria	NADH Dehydrogenase (OXPHOS Complex I)	C. canephora	N/A	CDP03406
Mitochondria	NADH Dehydrogenase (OXPHOS Complex I)	C. canephora	OG434	CDP02611
Mitochondria	NADH Dehydrogenase (OXPHOS Complex I)	C. canephora	N/A	CDP02324
Mitochondria	NADH Dehydrogenase (OXPHOS Complex I)	C. canephora	N/A	CDP17138
Mitochondria	NADH Dehydrogenase (OXPHOS Complex I)	C. canephora	OG5110	CDP01652
Mitochondria	NADH Dehydrogenase (OXPHOS Complex I)	C. canephora	N/A	CDP01995
Mitochondria	NADH Dehydrogenase (OXPHOS Complex I)	C. canephora	N/A	CDP01627
Mitochondria	NADH Dehydrogenase (OXPHOS Complex I)	C. canephora	N/A	CDP02609
Mitochondria	NADH Dehydrogenase (OXPHOS Complex I)	C. canephora	OG406	CDP08240
Mitochondria	NADH Dehydrogenase (OXPHOS Complex I)	C. canephora	N/A	CDP08366
Mitochondria	NADH Dehydrogenase (OXPHOS Complex I)	C. canephora	N/A	CDP09936
Mitochondria	NADH Dehydrogenase (OXPHOS Complex I)	C. canephora	N/A	CDP04100
Mitochondria	NADH Dehydrogenase (OXPHOS Complex I)	C. canephora	N/A	CDP12625
Mitochondria	NADH Dehydrogenase (OXPHOS Complex I)	C. canephora	N/A	CDP07313
Mitochondria	NADH Dehydrogenase (OXPHOS Complex I)	C. canephora	N/A	CDP07494
Mitochondria	NADH Dehydrogenase (OXPHOS Complex I)	C. canephora	N/A	CDP20129
Mitochondria	NADH Dehydrogenase (OXPHOS Complex I)	C. canephora	N/A	CDP05403
Mitochondria	NADH Dehydrogenase (OXPHOS Complex I)	C. canephora	N/A	CDP13260
Mitochondria	NADH Dehydrogenase (OXPHOS Complex I)	C. canephora	N/A	CDP13338
Mitochondria	NADH Dehydrogenase (OXPHOS Complex I)	C. canephora	N/A	CDP13320
Mitochondria	Ubiquinol-cytochrome c reductase (OXPHOS Complex III)	C. canephora	OG6986	CDP06926
Mitochondria	Ubiquinol-cytochrome c reductase (OXPHOS Complex III)	C. canephora	OG1824	CDP04029
Mitochondria	Ubiquinol-cytochrome c reductase (OXPHOS Complex III)	C. canephora	N/A	CDP13894
Mitochondria	Ubiquinol-cytochrome c reductase (OXPHOS Complex III)	C. canephora	N/A	CDP14886
Mitochondria	Ubiquinol-cytochrome c reductase (OXPHOS Complex III)	C. canephora	N/A	CDP03229
Mitochondria	Ubiquinol-cytochrome c reductase (OXPHOS Complex III)	C. canephora	N/A	CDP16744
Mitochondria	Ubiquinol-cytochrome c reductase (OXPHOS Complex III)	C. canephora	N/A	CDP02290
Mitochondria	Ubiquinol-cytochrome c reductase (OXPHOS Complex III)	C. canephora	OG6738	CDP04801
Mitochondria	Ubiquinol-cytochrome c reductase (OXPHOS Complex III)	C. canephora	OG531	CDP18988
Mitochondria	Cytochrome c oxidase (OXPHOS complex IV)	C. canephora	OG1328	CDP18882
Mitochondria	Cytochrome c oxidase (OXPHOS complex IV)	C. canephora	N/A	CDP06961
Mitochondria	Cytochrome c oxidase (OXPHOS complex IV)	C. canephora	OG6979	CDP17068
Mitochondria	Cytochrome c oxidase (OXPHOS complex IV)	C. canephora	OG7554	CDP17192
Mitochondria	Cytochrome c oxidase (OXPHOS complex IV)	C. canephora	OG3329	CDO98855
Mitochondria	Cytochrome c oxidase (OXPHOS complex IV)	C. canephora	OG890	CDO98114
Mitochondria	Cytochrome c oxidase (OXPHOS complex IV)	C. canephora	N/A	CDP18635
Mitochondria	Cytochrome c oxidase (OXPHOS complex IV)	C. canephora	N/A	CDP02656
Mitochondria	Cytochrome c oxidase (OXPHOS complex IV)	C. canephora	OG5168	CDP01937
Mitochondria	Cytochrome c oxidase (OXPHOS complex IV)	C. canephora	N/A	CDP02085
Mitochondria	ATP synthase (OXPHOS Complex V)	C. canephora	OG7741	CDP08925
Mitochondria	ATP synthase (OXPHOS Complex V)	C. canephora	N/A	CDP06893
Mitochondria	ATP synthase (OXPHOS Complex V)	C. canephora	OG368	CDP09025
Mitochondria	ATP synthase (OXPHOS Complex V)	C. canephora	N/A	CDP13863
Mitochondria	ATP synthase (OXPHOS Complex V)	C. canephora	N/A	CDP00067
Mitochondria	ATP synthase (OXPHOS Complex V)	C. canephora	OG2881	CDP09388
Mitochondria	ATP synthase (OXPHOS Complex V)	C. canephora	N/A	CDP07772
Mitochondria	ATP synthase (OXPHOS Complex V)	C. canephora	OG3445	CDP10034
Mitochondria	ATP synthase (OXPHOS Complex V)	C. canephora	OG3918	CDO97742
Mitochondria	ATP synthase (OXPHOS Complex V)	C. canephora	OG4707	CDP03199
Mitochondria	ATP synthase (OXPHOS Complex V)	C. canephora	N/A	CDP02735
Mitochondria	ATP synthase (OXPHOS Complex V)	C. canephora	N/A	CDP00716
Plastid	ACCase	C. canephora	N/A	CDP06521
Plastid	ACCase	C. canephora	OG6047	CDP04187
Plastid	ACCase	C. canephora	N/A	CDP18455
Plastid	CLP	C. canephora	OG1655	CDP17063
Plastid	CLP	C. canephora	N/A	CDO97271
Plastid	CLP	C. canephora	OG2459	CDP17181
Plastid	CLP	C. canephora	OG2926	CDP05293
Plastid	CLP	C. canephora	OG7557	CDO97070
Plastid	CLP	C. canephora	OG3713	CDO98275
Plastid	CLP	C. canephora	OG3832	CDO98310
Plastid	CLP	C. canephora	OG3854	CDO98460
Plastid	CLP	C. canephora	OG5083	CDP02722
Plastid	CLP	C. canephora	N/A	CDP08336
Plastid	CLP	C. canephora	N/A	CDP14952
Plastid	CLP	C. canephora	OG5690	CDP09865
Plastid	CLP	C. canephora	N/A	CDP09869
Plastid	CLP	C. canephora	N/A	CDP00396
Plastid	Chlororibosome;Large Subunit	C. canephora	OG6989	CDP07025
Plastid	Chlororibosome;Large Subunit	C. canephora	OG1738	CDP04017
Plastid	Chlororibosome;Large Subunit	C. canephora	N/A	CDP09164
Plastid	Chlororibosome;Large Subunit	C. canephora	N/A	CDP07633
Plastid	Chlororibosome;Large Subunit	C. canephora	N/A	CDP07716
Plastid	Chlororibosome;Large Subunit	C. canephora	OG2170	CDP08770
Plastid	Chlororibosome;Large Subunit	C. canephora	OG2366	CDP17822
Plastid	Chlororibosome;Large Subunit	C. canephora	OG2778	CDP09365
Plastid	Chlororibosome;Large Subunit	C. canephora	N/A	CDP07719
Plastid	Chlororibosome;Large Subunit	C. canephora	N/A	CDO96762
Plastid	Chlororibosome;Large Subunit	C. canephora	N/A	CDP19076
Plastid	Chlororibosome;Large Subunit	C. canephora	N/A	CDO99271
Plastid	Chlororibosome;Large Subunit	C. canephora	N/A	CDP18513
Plastid	Chlororibosome;Large Subunit	C. canephora	N/A	CDP06049
Plastid	Chlororibosome;Large Subunit	C. canephora	N/A	CDP05814
Plastid	Chlororibosome;Large Subunit	C. canephora	N/A	CDP02854
Plastid	Chlororibosome;Large Subunit	C. canephora	N/A	CDP14336
Plastid	Chlororibosome;Large Subunit	C. canephora	N/A	CDP16699
Plastid	Chlororibosome;Large Subunit	C. canephora	N/A	CDP02099
Plastid	Chlororibosome;Large Subunit	C. canephora	N/A	CDP08407
Plastid	Chlororibosome;Large Subunit	C. canephora	OG5343	CDP01465
Plastid	Chlororibosome;Large Subunit	C. canephora	N/A	CDP12251
Plastid	Chlororibosome;Large Subunit	C. canephora	OG5632	CDP08348
Plastid	Chlororibosome;Large Subunit	C. canephora	N/A	CDP15673
Plastid	Chlororibosome;Large Subunit	C. canephora	OG5912	CDP04330
Plastid	Chlororibosome;Large Subunit	C. canephora	OG7089	CDP06336
Plastid	Chlororibosome;Large Subunit	C. canephora	OG6626	CDP00624
Plastid	Chlororibosome;Small Subunit	C. canephora	N/A	CDP19788
Plastid	Chlororibosome;Small Subunit	C. canephora	N/A	CDO99520
Plastid	Chlororibosome;Small Subunit	C. canephora	OG2788	CDP14041
Plastid	Chlororibosome;Small Subunit	C. canephora	N/A	CDP16573
Plastid	Chlororibosome;Small Subunit	C. canephora	N/A	CDO98727
Plastid	Chlororibosome;Small Subunit	C. canephora	N/A	CDO98023
Plastid	Chlororibosome;Small Subunit	C. canephora	N/A	CDP13732
Plastid	Chlororibosome;Small Subunit	C. canephora	N/A	CDP05950
Plastid	Chlororibosome;Small Subunit	C. canephora	N/A	CDP16686
Plastid	Chlororibosome;Small Subunit	C. canephora	OG5091	CDP02782
Plastid	Chlororibosome;Small Subunit	C. canephora	N/A	CDP12186
Plastid	Chlororibosome;Small Subunit	C. canephora	N/A	CDP07581
Plastid	ATP Synthase	C. canephora	OG5709	CDP13530
Plastid	ATP Synthase	C. canephora	OG5800	CDP04403
Plastid	ATP Synthase	C. canephora	OG6489	CDP01168
Plastid	Cytochrome_b6f	C. canephora	OG2111	CDO97118
Plastid	Cytochrome_b6f	C. canephora	N/A	CDP11894
Plastid	NDH	C. canephora	N/A	CDP20690
Plastid	NDH	C. canephora	N/A	CDP20691
Plastid	NDH	C. canephora	OG1723	CDP03536
Plastid	NDH	C. canephora	OG728	CDP06895
Plastid	NDH	C. canephora	OG2005	CDP04004
Plastid	NDH	C. canephora	OG3222	CDP00039
Plastid	NDH	C. canephora	N/A	CDO98002
Plastid	NDH	C. canephora	N/A	CDP12275
Plastid	NDH	C. canephora	N/A	CDO98001
Plastid	NDH	C. canephora	OG3968	CDO98229
Plastid	NDH	C. canephora	N/A	CDP05807
Plastid	NDH	C. canephora	N/A	CDP14328
Plastid	NDH	C. canephora	N/A	CDP01411
Plastid	NDH	C. canephora	OG5271	CDP04689
Plastid	NDH	C. canephora	N/A	CDP13457
Plastid	NDH	C. canephora	OG5563	CDP12160
Plastid	NDH	C. canephora	N/A	CDP11938
Plastid	NDH	C. canephora	OG6674	CDP00807
Plastid	NDH	C. canephora	N/A	CDP13378
Plastid	NDH	C. canephora	N/A	CDP00358
Plastid	Photosystem I	C. canephora	OG1706	CDP03987
Plastid	Photosystem I	C. canephora	OG1715	CDP06878
Plastid	Photosystem I	C. canephora	N/A	CDP03826
Plastid	Photosystem I	C. canephora	OG7041	CDO99040
Plastid	Photosystem I	C. canephora	N/A	CDO98024
Plastid	Photosystem I	C. canephora	OG3739	CDP12284
Plastid	Photosystem I	C. canephora	N/A	CDP06131
Plastid	Photosystem I	C. canephora	N/A	CDP03055
Plastid	Photosystem I	C. canephora	N/A	CDP17606
Plastid	Photosystem I	C. canephora	OG5968	CDP04367
Plastid	Photosystem I	C. canephora	N/A	CDP05641
Plastid	Photosystem I	C. canephora	OG6188	CDP10980
Plastid	Photosystem I	C. canephora	OG6529	CDP01357
Plastid	Photosystem I	C. canephora	OG6875	CDP13340
Plastid	Photosystem II	C. canephora	N/A	CDP03696
Plastid	Photosystem II	C. canephora	N/A	CDO97468
Plastid	Photosystem II	C. canephora	OG7517	CDO99700
Plastid	Photosystem II	C. canephora	N/A	CDP13618
Plastid	Photosystem II	C. canephora	N/A	CDP17859
Plastid	Photosystem II	C. canephora	N/A	CDP03108
Plastid	Photosystem II	C. canephora	N/A	CDP14289
Plastid	Photosystem II	C. canephora	OG4524	CDP06495
Plastid	Photosystem II	C. canephora	N/A	CDP02430
Plastid	Photosystem II	C. canephora	OG5731	CDP13453
Plastid	Photosystem II	C. canephora	N/A	CDP06330
Plastid	Photosystem II	C. canephora	N/A	CDP19007
Plastid	Photosystem II	C. canephora	N/A	CDP06328
Plastid	Photosystem II	C. canephora	N/A	CDP06329
Plastid	Photosystem II	C. canephora	OG6325	CDP11536
Plastid	Photosystem II	C. canephora	N/A	CDP11537
Plastid	Photosystem II	C. canephora	OG6647	CDP13272
Plastid	Rubisco	C. canephora	OG1496	CDP20139
Mitochondria	Mito-TAT	G. jasminoides	OG6982	Gj5P368T15.1
Mitochondria	Mitoribosome;Large Subunit	G. jasminoides	OG4085	Gj9P150T9.1
Mitochondria	Mitoribosome;Large Subunit	G. jasminoides	OG2230	Gj1P28T12.1
Mitochondria	Mitoribosome;Large Subunit	G. jasminoides	N/A	Gj9A832T70.1
Mitochondria	Mitoribosome;Large Subunit	G. jasminoides	OG4807	Gj9A8T72.1
Mitochondria	Mitoribosome;Large Subunit	G. jasminoides	N/A	Gj9P796T21.1
Mitochondria	Mitoribosome;Large Subunit	G. jasminoides	OG2315	Gj2A283T28.1
Mitochondria	Mitoribosome;Large Subunit	G. jasminoides	N/A	Gj4X108T5.1
Mitochondria	Mitoribosome;Large Subunit	G. jasminoides	N/A	Gj5X109T12.1
Mitochondria	Mitoribosome;Large Subunit	G. jasminoides	N/A	Gj9A981T117.1
Mitochondria	Mitoribosome;Large Subunit	G. jasminoides	OG3523	Gj3A307T120.1
Mitochondria	Mitoribosome;Large Subunit	G. jasminoides	N/A	Gj9X962T27.1
Mitochondria	Mitoribosome;Large Subunit	G. jasminoides	N/A	Gj2P409T7.1
Mitochondria	Mitoribosome;Large Subunit	G. jasminoides	N/A	Gj5X215T26.1
Mitochondria	Mitoribosome;Large Subunit	G. jasminoides	OG4386	Gj4E40T2.1
Mitochondria	Mitoribosome;Large Subunit	G. jasminoides	N/A	Gj4A96T29.1
Mitochondria	Mitoribosome;Large Subunit	G. jasminoides	OG5692	Gj9P536T7.1
Mitochondria	Mitoribosome;Large Subunit	G. jasminoides	N/A	Gj9P205T22.1
Mitochondria	Mitoribosome;Large Subunit	G. jasminoides	OG7076	Gj1A527T61.1
Mitochondria	Mitoribosome;Large Subunit	G. jasminoides	OG5136	Gj9P679T14.1
Mitochondria	Mitoribosome;Large Subunit	G. jasminoides	OG7106	Gj1P22T11.1
Mitochondria	Mitoribosome;Large Subunit	G. jasminoides	OG3418	Gj9P750T13.1
Mitochondria	Mitoribosome;Large Subunit	G. jasminoides	N/A	Gj9P372T6.1
Mitochondria	Mitoribosome;Large Subunit	G. jasminoides	OG6801	Gj11A267T90.1
Mitochondria	Mitoribosome;Large Subunit	G. jasminoides	N/A	Gj2A362T65.1
Mitochondria	Mitoribosome;Large Subunit	G. jasminoides	N/A	Gj5A300T35.1
Mitochondria	Mitoribosome;Large Subunit	G. jasminoides	N/A	Gj11A406T63.1
Mitochondria	Mitoribosome;Large Subunit	G. jasminoides	OG3073	Gj9A937T21.1
Mitochondria	Mitoribosome;Large Subunit	G. jasminoides	N/A	Gj8A67T82.1
Mitochondria	Mitoribosome;Large Subunit	G. jasminoides	N/A	Gj4A457T51.1
Mitochondria	Mitoribosome;Large Subunit	G. jasminoides	N/A	Gj1A516T61.1
Mitochondria	Mitoribosome;Large Subunit	G. jasminoides	OG1543	Gj9A222T66.1
Mitochondria	Mitoribosome;Large Subunit	G. jasminoides	N/A	Gj9X865T25.1
Mitochondria	Mitoribosome;Large Subunit	G. jasminoides	N/A	Gj5A302T39.1
Mitochondria	Mitoribosome;Large Subunit	G. jasminoides	OG1989	Gj9A215T110.1
Mitochondria	Mitoribosome;Large Subunit	G. jasminoides	N/A	Gj9A210T77.1
Mitochondria	Mitoribosome;Small Subunit	G. jasminoides	N/A	Gj9A991T100.1
Mitochondria	Mitoribosome;Small Subunit	G. jasminoides	N/A	Gj9P645T23.1
Mitochondria	Mitoribosome;Small Subunit	G. jasminoides	OG4092	Gj7A388T141.1
Mitochondria	Mitoribosome;Small Subunit	G. jasminoides	OG3163	Gj2X390T61.1
Mitochondria	Mitoribosome;Small Subunit	G. jasminoides	N/A	Gj11A154T8.1
Mitochondria	Mitoribosome;Small Subunit	G. jasminoides	N/A	Gj9X148T95.1
Mitochondria	Mitoribosome;Small Subunit	G. jasminoides	OG3553	Gj9A717T98.1
Mitochondria	Mitoribosome;Small Subunit	G. jasminoides	N/A	Gj11X199T11.1
Mitochondria	Mitoribosome;Small Subunit	G. jasminoides	N/A	Gj3A263T53.1
Mitochondria	Mitoribosome;Small Subunit	G. jasminoides	N/A	Gj8X371T16.1
Mitochondria	Mitoribosome;Small Subunit	G. jasminoides	N/A	Gj9A1019T84.1
Mitochondria	Mitoribosome;Small Subunit	G. jasminoides	OG2832	Gj2A389T76.1
Mitochondria	Mitoribosome;Small Subunit	G. jasminoides	N/A	Gj10P300T10.1
Mitochondria	Mitoribosome;Small Subunit	G. jasminoides	N/A	Gj11X199T8.1
Mitochondria	Mitoribosome;Small Subunit	G. jasminoides	OG5728	Gj9A604T97.1
Mitochondria	Mitoribosome;Small Subunit	G. jasminoides	OG3193	Gj2P335T11.1
Mitochondria	Mitoribosome;Small Subunit	G. jasminoides	N/A	Gj9A33T149.1
Mitochondria	Mitoribosome;Small Subunit	G. jasminoides	OG5694	Gj9A323T118.1
Mitochondria	Mitoribosome;Small Subunit	G. jasminoides	OG5671	Gj9A604T98.1
Mitochondria	Mitoribosome;Small Subunit	G. jasminoides	N/A	Gj9A706T86.1
Mitochondria	Mitoribosome;Small Subunit	G. jasminoides	OG5815	Gj1P536T7.1
Mitochondria	Mitoribosome;Small Subunit	G. jasminoides	N/A	Gj9A88T108.1
Mitochondria	Mitoribosome;Small Subunit	G. jasminoides	N/A	Gj2A385T113.1
Mitochondria	Mitoribosome;Small Subunit	G. jasminoides	N/A	Gj10P302T16.1
Mitochondria	Mitoribosome;Small Subunit	G. jasminoides	N/A	Gj11X407T58.1
Mitochondria	Mitoribosome;Small Subunit	G. jasminoides	N/A	Gj9X132T39.1
Mitochondria	Mitoribosome;Small Subunit	G. jasminoides	OG7556	Gj2A2T73.1
Mitochondria	Mitoribosome;Small Subunit	G. jasminoides	OG5624	Gj9P550T14.1
Mitochondria	Mitoribosome;Small Subunit	G. jasminoides	OG1188	Gj2P182T0.1
Mitochondria	Mitoribosome;Small Subunit	G. jasminoides	N/A	Gj2X368T76.1
Mitochondria	Mitoribosome;Small Subunit	G. jasminoides	N/A	Gj9A673T129.1
Mitochondria	Mitoribosome;Small Subunit	G. jasminoides	N/A	Gj9A132T81.1
Mitochondria	Mitoribosome;Small Subunit	G. jasminoides	N/A	Gj9A715T71.1
Mitochondria	Mitoribosome;Small Subunit	G. jasminoides	OG6236	Gj9X966T61.1
Mitochondria	Mitoribosome;Small Subunit	G. jasminoides	OG4992	Gj10A222T58.1
Mitochondria	Mitoribosome;Small Subunit	G. jasminoides	N/A	Gj2P402T15.1
Mitochondria	Mitoribosome;Small Subunit	G. jasminoides	OG4872	Gj10A254T85.1
Mitochondria	Mitoribosome;Small Subunit	G. jasminoides	OG3467	Gj3P192T2.1
Mitochondria	Mitoribosome;Small Subunit	G. jasminoides	OG4953	Gj10A295T87.1
Mitochondria	Mitoribosome;Small Subunit	G. jasminoides	N/A	Gj6X160T13.1
Mitochondria	Mitoribosome;Small Subunit	G. jasminoides	N/A	Gj9A47T75.1
Mitochondria	NADH Dehydrogenase (OXPHOS Complex I)	G. jasminoides	N/A	Gj9A773T94.1
Mitochondria	NADH Dehydrogenase (OXPHOS Complex I)	G. jasminoides	OG1983	Gj9A224T121.1
Mitochondria	NADH Dehydrogenase (OXPHOS Complex I)	G. jasminoides	N/A	Gj9X919T48.1
Mitochondria	NADH Dehydrogenase (OXPHOS Complex I)	G. jasminoides	N/A	Gj9A832T73.1
Mitochondria	NADH Dehydrogenase (OXPHOS Complex I)	G. jasminoides	N/A	Gj2P396T14.1
Mitochondria	NADH Dehydrogenase (OXPHOS Complex I)	G. jasminoides	OG3814	Gj6A316T96.1
Mitochondria	NADH Dehydrogenase (OXPHOS Complex I)	G. jasminoides	OG5110	Gj10P269T14.1
Mitochondria	NADH Dehydrogenase (OXPHOS Complex I)	G. jasminoides	OG1440	Gj4X412T30.1
Mitochondria	NADH Dehydrogenase (OXPHOS Complex I)	G. jasminoides	N/A	Gj9X683T73.1
Mitochondria	NADH Dehydrogenase (OXPHOS Complex I)	G. jasminoides	N/A	Gj4P26T4.1
Mitochondria	NADH Dehydrogenase (OXPHOS Complex I)	G. jasminoides	OG7537	Gj9A1088T89.1
Mitochondria	NADH Dehydrogenase (OXPHOS Complex I)	G. jasminoides	N/A	Gj9A29T89.1
Mitochondria	NADH Dehydrogenase (OXPHOS Complex I)	G. jasminoides	N/A	Gj9A661T111.1
Mitochondria	NADH Dehydrogenase (OXPHOS Complex I)	G. jasminoides	N/A	Gj8X396T42.1
Mitochondria	NADH Dehydrogenase (OXPHOS Complex I)	G. jasminoides	OG4655	Gj4P75T12.1
Mitochondria	NADH Dehydrogenase (OXPHOS Complex I)	G. jasminoides	OG434	Gj9A661T112.1
Mitochondria	NADH Dehydrogenase (OXPHOS Complex I)	G. jasminoides	OG2947	Gj2P335T13.1
Mitochondria	NADH Dehydrogenase (OXPHOS Complex I)	G. jasminoides	OG4034	Gj9A135T105.1
Mitochondria	NADH Dehydrogenase (OXPHOS Complex I)	G. jasminoides	N/A	Gj11X431T28.1
Mitochondria	NADH Dehydrogenase (OXPHOS Complex I)	G. jasminoides	N/A	Gj4P22T14.1
Mitochondria	NADH Dehydrogenase (OXPHOS Complex I)	G. jasminoides	N/A	Gj9A579T112.1
Mitochondria	NADH Dehydrogenase (OXPHOS Complex I)	G. jasminoides	N/A	Gj9X958T149.1
Mitochondria	NADH Dehydrogenase (OXPHOS Complex I)	G. jasminoides	N/A	Gj10A298T141.1
Mitochondria	NADH Dehydrogenase (OXPHOS Complex I)	G. jasminoides	N/A	Gj11A94T16.1
Mitochondria	NADH Dehydrogenase (OXPHOS Complex I)	G. jasminoides	N/A	Gj7A290T14.1
Mitochondria	NADH Dehydrogenase (OXPHOS Complex I)	G. jasminoides	N/A	Gj9A176T57.1
Mitochondria	NADH Dehydrogenase (OXPHOS Complex I)	G. jasminoides	N/A	Gj6A334T75.1
Mitochondria	NADH Dehydrogenase (OXPHOS Complex I)	G. jasminoides	OG406	Gj9P288T13.1
Mitochondria	Ubiquinol-cytochrome c reductase (OXPHOS Complex III)	G. jasminoides	OG6986	Gj9E259T6.1
Mitochondria	Ubiquinol-cytochrome c reductase (OXPHOS Complex III)	G. jasminoides	OG1824	Gj9X200T43.1
Mitochondria	Ubiquinol-cytochrome c reductase (OXPHOS Complex III)	G. jasminoides	N/A	Gj9X1065T36.1
Mitochondria	Ubiquinol-cytochrome c reductase (OXPHOS Complex III)	G. jasminoides	OG531	Gj9P648T15.1
Mitochondria	Ubiquinol-cytochrome c reductase (OXPHOS Complex III)	G. jasminoides	OG6738	Gj9P347T5.1
Mitochondria	Ubiquinol-cytochrome c reductase (OXPHOS Complex III)	G. jasminoides	N/A	Gj9A14T99.1
Mitochondria	Ubiquinol-cytochrome c reductase (OXPHOS Complex III)	G. jasminoides	N/A	Gj9A905T86.1
Mitochondria	Ubiquinol-cytochrome c reductase (OXPHOS Complex III)	G. jasminoides	N/A	Gj9P712T10.1
Mitochondria	Cytochrome c oxidase (OXPHOS complex IV)	G. jasminoides	OG3329	Gj3A297T81.1
Mitochondria	Cytochrome c oxidase (OXPHOS complex IV)	G. jasminoides	OG1328	Gj8A296T60.1
Mitochondria	Cytochrome c oxidase (OXPHOS complex IV)	G. jasminoides	N/A	Gj9P657T17.1
Mitochondria	Cytochrome c oxidase (OXPHOS complex IV)	G. jasminoides	OG890	Gj9A819T117.1
Mitochondria	Cytochrome c oxidase (OXPHOS complex IV)	G. jasminoides	OG5168	Gj10A294T101.1
Mitochondria	Cytochrome c oxidase (OXPHOS complex IV)	G. jasminoides	OG6979	Gj9X155T63.1
Mitochondria	Cytochrome c oxidase (OXPHOS complex IV)	G. jasminoides	OG7554	Gj2A2T76.1
Mitochondria	ATP synthase (OXPHOS Complex V)	G. jasminoides	OG7741	Gj9A232T71.1
Mitochondria	ATP synthase (OXPHOS Complex V)	G. jasminoides	OG4707	Gj9A12T73.1
Mitochondria	ATP synthase (OXPHOS Complex V)	G. jasminoides	N/A	Gj2P448T6.1
Mitochondria	ATP synthase (OXPHOS Complex V)	G. jasminoides	N/A	Gj11A364T75.1
Mitochondria	ATP synthase (OXPHOS Complex V)	G. jasminoides	OG3445	Gj9A715T68.1
Mitochondria	ATP synthase (OXPHOS Complex V)	G. jasminoides	N/A	Gj4P124T10.1
Mitochondria	ATP synthase (OXPHOS Complex V)	G. jasminoides	N/A	Gj9X850T134.1
Mitochondria	ATP synthase (OXPHOS Complex V)	G. jasminoides	N/A	Gj11A366T80.1
Mitochondria	ATP synthase (OXPHOS Complex V)	G. jasminoides	OG2881	Gj2A348T36.1
Mitochondria	ATP synthase (OXPHOS Complex V)	G. jasminoides	OG368	Gj9P223T20.1
Mitochondria	ATP synthase (OXPHOS Complex V)	G. jasminoides	OG3918	Gj9X851T70.1
Mitochondria	ATP synthase (OXPHOS Complex V)	G. jasminoides	N/A	Gj9X262T102.1
Plastid	ACCase	G. jasminoides	OG6047	Gj1A512T98.1
Plastid	ACCase	G. jasminoides	N/A	Gj11A114T10.1
Plastid	CLP	G. jasminoides	N/A	Gj9A616T76.1
Plastid	CLP	G. jasminoides	OG2926	Gj9A1076T75.1
Plastid	CLP	G. jasminoides	OG5083	Gj9A653T78.1
Plastid	CLP	G. jasminoides	N/A	Gj9P886T12.1
Plastid	CLP	G. jasminoides	OG3713	Gj9A789T78.1
Plastid	CLP	G. jasminoides	OG1655	Gj9A155T114.1
Plastid	CLP	G. jasminoides	OG3854	Gj9A771T112.1
Plastid	CLP	G. jasminoides	OG3832	Gj9A785T60.1
Plastid	CLP	G. jasminoides	OG7557	Gj9A872T109.1
Plastid	CLP	G. jasminoides	N/A	Gj9A572T63.1
Plastid	CLP	G. jasminoides	OG5690	Gj9P572T11.1
Plastid	CLP	G. jasminoides	OG2459	Gj2A3T74.1
Plastid	Chlororibosome;Large Subunit	G. jasminoides	OG7089	Gj1A230T21.1
Plastid	Chlororibosome;Large Subunit	G. jasminoides	OG2170	Gj2A388T104.1
Plastid	Chlororibosome;Large Subunit	G. jasminoides	OG1738	Gj9A200T78.1
Plastid	Chlororibosome;Large Subunit	G. jasminoides	N/A	Gj4A450T20.1
Plastid	Chlororibosome;Large Subunit	G. jasminoides	N/A	Gj10X287T99.1
Plastid	Chlororibosome;Large Subunit	G. jasminoides	N/A	Gj8X373T35.1
Plastid	Chlororibosome;Large Subunit	G. jasminoides	OG2778	Gj2A345T81.1
Plastid	Chlororibosome;Large Subunit	G. jasminoides	N/A	Gj9A124T85.1
Plastid	Chlororibosome;Large Subunit	G. jasminoides	OG6989	Gj9A246T61.1
Plastid	Chlororibosome;Large Subunit	G. jasminoides	N/A	Gj10P121T10.1
Plastid	Chlororibosome;Large Subunit	G. jasminoides	OG5912	Gj1X497T90.1
Plastid	Chlororibosome;Large Subunit	G. jasminoides	OG6626	Gj11A378T74.1
Plastid	Chlororibosome;Large Subunit	G. jasminoides	N/A	Gj9A106T70.1
Plastid	Chlororibosome;Large Subunit	G. jasminoides	N/A	Gj3A1T42.1
Plastid	Chlororibosome;Large Subunit	G. jasminoides	OG5343	Gj10A253T74.1
Plastid	Chlororibosome;Large Subunit	G. jasminoides	OG5632	Gj9A614T114.1
Plastid	Chlororibosome;Large Subunit	G. jasminoides	N/A	Gj9X698T54.1
Plastid	Chlororibosome;Large Subunit	G. jasminoides	N/A	Gj9A517T10.1
Plastid	Chlororibosome;Large Subunit	G. jasminoides	N/A	Gj2A433T87.1
Plastid	Chlororibosome;Large Subunit	G. jasminoides	OG2366	Gj2A476T22.1
Plastid	Chlororibosome;Large Subunit	G. jasminoides	N/A	Gj2A405T87.1
Plastid	Chlororibosome;Small Subunit	G. jasminoides	N/A	Gj9A548T66.1
Plastid	Chlororibosome;Small Subunit	G. jasminoides	N/A	Gj7X392T9.1
Plastid	Chlororibosome;Small Subunit	G. jasminoides	OG5091	Gj10A305T60.1
Plastid	Chlororibosome;Small Subunit	G. jasminoides	N/A	Gj9A114T75.1
Plastid	Chlororibosome;Small Subunit	G. jasminoides	OG2788	Gj9A1054T75.1
Plastid	Chlororibosome;Small Subunit	G. jasminoides	N/A	Gj9A136T74.1
Plastid	Chlororibosome;Small Subunit	G. jasminoides	N/A	Gj9A707T90.1
Plastid	Chlororibosome;Small Subunit	G. jasminoides	N/A	Gj9X825T78.1
Plastid	ATP Synthase	G. jasminoides	OG6489	Gj9X1008T52.1
Plastid	ATP Synthase	G. jasminoides	OG5800	Gj1P24T6.1
Plastid	ATP Synthase	G. jasminoides	OG5709	Gj9X273T45.1
Plastid	Cytochrome_b6f	G. jasminoides	N/A	Gj7A358T53.1
Plastid	Cytochrome_b6f	G. jasminoides	OG2111	Gj9P875T19.1
Plastid	NDH	G. jasminoides	OG5271	Gj10A200T95.1
Plastid	NDH	G. jasminoides	OG728	Gj9A262T107.1
Plastid	NDH	G. jasminoides	OG6674	Gj11A351T54.1
Plastid	NDH	G. jasminoides	N/A	Gj1A463T51.1
Plastid	NDH	G. jasminoides	N/A	Gj3P330T10.1
Plastid	NDH	G. jasminoides	OG3222	Gj9A1041T109.1
Plastid	NDH	G. jasminoides	N/A	Gj4A2T76.1
Plastid	NDH	G. jasminoides	OG3968	Gj9A794T79.1
Plastid	NDH	G. jasminoides	N/A	Gj8A60T51.1
Plastid	NDH	G. jasminoides	OG2005	Gj9A199T75.1
Plastid	NDH	G. jasminoides	OG5563	Gj9X545T24.1
Plastid	NDH	G. jasminoides	N/A	Gj9A125T113.1
Plastid	NDH	G. jasminoides	OG1723	Gj9A164T109.1
Plastid	NDH	G. jasminoides	N/A	Gj9A827T160.1
Plastid	Photosystem I	G. jasminoides	OG6875	Gj11A437T86.1
Plastid	Photosystem I	G. jasminoides	N/A	Gj1A471T54.1
Plastid	Photosystem I	G. jasminoides	OG6188	Gj8A74T104.1
Plastid	Photosystem I	G. jasminoides	OG7041	Gj3X320T39.1
Plastid	Photosystem I	G. jasminoides	OG1706	Gj9A197T168.1
Plastid	Photosystem I	G. jasminoides	N/A	Gj9A187T80.1
Plastid	Photosystem I	G. jasminoides	N/A	Gj9A825T136.1
Plastid	Photosystem I	G. jasminoides	OG5968	Gj9A1014T60.1
Plastid	Photosystem I	G. jasminoides	N/A	Gj1A376T12.1
Plastid	Photosystem I	G. jasminoides	OG6529	Gj9A987T39.1
Plastid	Photosystem I	G. jasminoides	OG1715	Gj9A264T60.1
Plastid	Photosystem I	G. jasminoides	OG3739	Gj6P50T6.1
Plastid	Photosystem II	G. jasminoides	OG6325	Gj8P391T10.1
Plastid	Photosystem II	G. jasminoides	N/A	Gj9A675T60.1
Plastid	Photosystem II	G. jasminoides	OG5731	Gj9X279T45.1
Plastid	Photosystem II	G. jasminoides	N/A	Gj9P5T18.1
Plastid	Photosystem II	G. jasminoides	OG6647	Gj11X432T33.1
Plastid	Photosystem II	G. jasminoides	OG4524	Gj9A56T96.1
Plastid	Photosystem II	G. jasminoides	N/A	Gj7A35T15.1
Plastid	Photosystem II	G. jasminoides	OG7517	Gj1A15T76.1
Plastid	Rubisco	G. jasminoides	OG1496	Gj10A305T64.1
1 – Gene was not part of a single-copy orthologous quintet according to Sharbrough et al., 2022.
