# Supplementary material for: Genome‐wide patterns of homoeologous gene flow in allotetraploid coffee
Source: Appl Plant Sci. 2024 Jun 14;12(4):e11584. doi: 10.1002/aps3.11584 (PMC11342229; doi:10.1002/aps3.11584)
Supplement: Supplementary file 7 — Appendix S7. Stepwise ABBA‐BABA statistics across gene functional categories for Gblocks‐trimmed alignments. [file APS3-12-e11584-s007.xlsx]

## Sheet: Supplementary Appendix 7
Ortiz and Sharbrough—Applications in Plant Sciences 2024—Data Supplement S7
DOI 10.1002/aps3.11584
Appendix S7. Stepwise ABBA-BABA statistics across gene functional categories for Gblocks-trimmed alignments.
Comparison Category	Baseline Category	Comparison Mean	Baseline Mean	Comparison Standard Deviation	Z-score	p	Rank	alpha	Significant?1
DMAT All	0	0.538	0	0.042	12.8095	<0.0001	2	0.025	*
DMAT MTNI	0	0.368	0	0.084	4.38095	<0.0001	10	0.005	*
DMAT MTI	0	0.403	0	0.109	3.69725	0.000108975	11	0.00454545	*
DMAT MTEC	0	-0.117	0	0.2732	-0.428258	0.334232	36	0.00138889	NS
DMAT PTNI	0	0.416	0	0.06556	6.34533	<0.0001	5	0.01	*
DMAT PTI	0	0.696	0	0.0815	8.53988	<0.0001	3	0.0166667	*
DMAT PTEC	0	0.745	0	0.1392	5.35201	<0.0001	7	0.00714286	*
DPAT All	0	0.416	0	0.02953	14.0874	<0.0001	1	0.05	*
DPAT MTNI	0	0.237	0	0.1014	2.33728	0.00971236	17	0.00294118	NS
DPAT MTI	0	0.631	0	0.1418	4.44993	<0.0001	9	0.00555556	*
DPAT MTEC	0	0.333	0	0.2589	1.28621	0.0991847	33	0.00151515	NS
DPAT PTNI	0	0.293	0	0.08122	3.60749	0.000154589	12	0.00416667	*
DPAT PTI	0	0.679	0	0.08249	8.2313	<0.0001	4	0.0125	*
DPAT PTEC	0	0.5	0	0.2941	1.7001	0.0445559	27	0.00185185	NS
DMAT All	DPAT All	0.538	0.416	0.042	2.90476	0.00183766	14	0.00357143	*
DMAT MTNI	DPAT MTNI	0.368	0.237	0.084	1.55952	0.0594362	29	0.00172414	NS
DMAT MTI	DPAT MTI	0.403	0.631	0.109	-2.09174	0.0182308	18	0.00277778	NS
DMAT MTEC	DPAT MTEC	-0.117	0.333	0.2732	-1.64714	0.0497641	28	0.00178571	NS
DMAT PTNI	DPAT PTNI	0.416	0.293	0.06556	1.87614	0.0303178	22	0.00227273	NS
DMAT PTI	DPAT PTI	0.696	0.679	0.0815	0.208589	0.417385	41	0.00121951	NS
DMAT PTEC	DPAT PTEC	0.745	0.5	0.1392	1.76006	0.039199	26	0.00192308	NS
DMAT MTNI	DMAT All	0.368	0.538	0.084	-2.02381	0.0214949	19	0.00263158	NS
DMAT MTI	DMAT All	0.403	0.538	0.109	-1.23853	0.107759	34	0.00147059	NS
DMAT MTEC	DMAT All	-0.117	0.538	0.2732	-2.39751	0.00825344	16	0.003125	NS
DMAT PTNI	DMAT All	0.416	0.538	0.06556	-1.86089	0.0313798	23	0.00217391	NS
DMAT PTI	DMAT All	0.696	0.538	0.0815	1.93865	0.026272	21	0.00238095	NS
DMAT PTEC	DMAT All	0.745	0.538	0.1392	1.48707	0.0684983	32	0.0015625	NS
DPAT MTNI	DPAT All	0.237	0.416	0.1014	-1.76529	0.0387579	25	0.002	NS
DPAT MTI	DPAT All	0.631	0.416	0.1418	1.51622	0.0647319	30	0.00166667	NS
DPAT MTEC	DPAT All	0.333	0.416	0.2589	-0.320587	0.374262	39	0.00128205	NS
DPAT PTNI	DPAT All	0.293	0.416	0.08122	-1.51441	0.0649615	31	0.0016129	NS
DPAT PTI	DPAT All	0.679	0.416	0.08249	3.18827	0.000715646	13	0.00384615	*
DPAT PTEC	DPAT All	0.5	0.416	0.2941	0.285617	0.387586	40	0.00125	NS
DMAT MTI	DMAT MTNI	0.403	0.368	0.109	0.321101	0.374067	38	0.00131579	NS
DMAT MTEC	DMAT MTNI	-0.117	0.368	0.2732	-1.77526	0.0379278	24	0.00208333	NS
DMAT PTI	DMAT PTNI	0.416	0.416	0.0815	0	0.5	42	0.00119048	NS
DMAT PTEC	DMAT PTNI	0.696	0.416	0.1392	2.01149	0.0221366	20	0.0025	NS
DPAT MTI	DPAT MTNI	0.631	0.237	0.1418	2.77856	0.00273001	15	0.00333333	*
DPAT MTEC	DPAT MTNI	0.333	0.237	0.2589	0.3708	0.355393	37	0.00135135	NS
DPAT PTI	DPAT PTNI	0.679	0.293	0.08249	4.67936	<0.0001	8	0.00625	*
DPAT PTEC	DPAT PTNI	0.5	0.293	0.2941	0.703842	0.240765	35	0.00142857	NS
DMAT PTEC	DPAT PTEC	0.745	-0.117	0.1392	6.19253	<0.0001	6	0.00833333	*
1 – Significance determined after correcting for multiple comparisons.
