# Supplementary material for: Genome‐wide patterns of homoeologous gene flow in allotetraploid coffee
Source: Appl Plant Sci. 2024 Jun 14;12(4):e11584. doi: 10.1002/aps3.11584 (PMC11342229; doi:10.1002/aps3.11584)
Supplement: Supplementary file 8 — Appendix S8. Tests of prevalence of putative HGF gene trees against random expectations. [file APS3-12-e11584-s002.xlsx]

## Sheet: Supplementary Appendix 8
Ortiz and Sharbrough—Applications in Plant Sciences 2024—Data Supplement S8
DOI 10.1002/aps3.11584
Appendix S8. Tests of prevalence of putative HGF gene trees against random expectations.
All Genes	Number of Trees	Alternative Topology 1	Alternative Topology 2	χ2	df	p
E subgenome overwriting C subgenome	316	37	19	207.89	2	<0.0001
C subgenome overwriting E subgenome	289	34	31	169.06	2	<0.0001
Reciprocal Exchange	198	81	-	24.832	1	<0.0001
Trees with >80 BS values	Number of Trees	Alternative Topology 1	Alternative Topology 2	χ2	df	p
E subgenome overwriting C subgenome	138	9	6	104.97	2	<0.0001
C subgenome overwriting E subgenome	148	2	5	131.13	2	<0.0001
Reciprocal Exchange	135	17	-	52.115	1	<0.0001
