# Supplementary material for: Genome‐wide patterns of homoeologous gene flow in allotetraploid coffee
Source: Appl Plant Sci. 2024 Jun 14;12(4):e11584. doi: 10.1002/aps3.11584 (PMC11342229; doi:10.1002/aps3.11584)
Supplement: Supplementary file 9 — Appendix S9. Stepwise ABBA‐BABA statistics across gene functional categories for ClipKIT‐trimmed alignments. [file APS3-12-e11584-s006.xlsx]

## Sheet: Supplementary Appendix 9
Ortiz and Sharbrough—Applications in Plant Sciences 2024—Data Supplement S9
DOI 10.1002/aps3.11584
Appendix S9. Stepwise ABBA-BABA statistics across gene functional categories for ClipKIT-trimmed alignments.
Comparison Category	Baseline Category	Comparison Mean	Baseline Mean	Comparison Standard Deviation	Z-score	p	Rank	alpha	Significant?1
DMAT All	0	0.531	0	0.0411387	12.9075	<0.0001	2	0.025	*
DMAT MTNI	0	0.363	0	0.0828	4.38406	<0.0001	9	0.00555556	*
DMAT MTI	0	0.379	0	0.1159	3.27006	0.000537623	13	0.00384615	*
DMAT MTEC	0	-0.255	0	0.2642	-0.965178	0.167228	36	0.00138889	N.S.
DMAT PTNI	0	0.406	0	0.071	5.71831	<0.0001	6	0.00833333	*
DMAT PTI	0	0.689	0	0.08288	8.31322	<0.0001	3	0.0166667	*
DMAT PTEC	0	0.75	0	0.1364	5.49853	<0.0001	7	0.00714286	*
DPAT All	0	0.416	0	0.0302573	13.7487	<0.0001	1	0.05	*
DPAT MTNI	0	0.237	0	0.0998	2.37475	0.00878043	19	0.00263158	N.S.
DPAT MTI	0	0.631	0	0.1413	4.46568	<0.0001	8	0.00625	*
DPAT MTEC	0	0.333	0	0.2274	1.46438	0.0715451	34	0.00147059	N.S.
DPAT PTNI	0	0.293	0	0.08061	3.63478	0.000139106	11	0.00454545	*
DPAT PTI	0	0.679	0	0.0965	7.03627	<0.0001	5	0.01	*
DPAT PTEC	0	0.5	0	0.3286	1.52161	0.0640538	32	0.0015625	N.S.
DMAT All	DPAT All	0.531	0.416	0.0411387	2.79542	0.00259499	15	0.00333333	*
DMAT MTNI	DPAT MTNI	0.363	0.237	0.0828	1.52174	0.0640372	31	0.0016129	N.S.
DMAT MTI	DPAT MTI	0.379	0.631	0.1159	-2.17429	0.0148418	22	0.00227273	N.S.
DMAT MTEC	DPAT MTEC	-0.255	0.333	0.2642	-2.22559	0.0130209	21	0.00238095	N.S.
DMAT PTNI	DPAT PTNI	0.406	0.293	0.071	1.59155	0.055743	29	0.00172414	N.S.
DMAT PTI	DPAT PTI	0.689	0.679	0.08288	0.120656	0.451982	42	0.00119048	N.S.
DMAT PTEC	DPAT PTEC	0.75	0.5	0.1364	1.83284	0.0334128	25	0.002	N.S.
DMAT MTNI	DMAT All	0.363	0.531	0.0828	-2.02899	0.0212299	23	0.00217391	N.S.
DMAT MTI	DMAT All	0.379	0.531	0.1159	-1.31148	0.0948486	35	0.00142857	N.S.
DMAT MTEC	DMAT All	-0.255	0.531	0.2642	-2.97502	0.00146485	14	0.00357143	*
DMAT PTNI	DMAT All	0.406	0.531	0.071	-1.76056	0.0391562	27	0.00185185	N.S.
DMAT PTI	DMAT All	0.689	0.531	0.08288	1.90637	0.0283011	24	0.00208333	N.S.
DMAT PTEC	DMAT All	0.75	0.531	0.1364	1.60557	0.054184	28	0.00178571	N.S.
DPAT MTNI	DPAT All	0.237	0.416	0.0998	-1.79359	0.0364395	26	0.00192308	N.S.
DPAT MTI	DPAT All	0.631	0.416	0.1413	1.52159	0.0640565	33	0.00151515	N.S.
DPAT MTEC	DPAT All	0.333	0.416	0.2274	-0.364996	0.357557	39	0.00128205	N.S.
DPAT PTNI	DPAT All	0.293	0.416	0.08061	-1.52587	0.0635217	30	0.00166667	N.S.
DPAT PTI	DPAT All	0.679	0.416	0.0965	2.72539	0.00321129	17	0.00294118	N.S.
DPAT PTEC	DPAT All	0.5	0.416	0.3286	0.25563	0.399118	40	0.00125	N.S.
DMAT MTI	DMAT MTNI	0.379	0.363	0.1159	0.13805	0.4451	41	0.00121951	N.S.
DMAT MTEC	DMAT MTNI	-0.255	0.363	0.2642	-2.33914	0.00966417	20	0.0025	N.S.
DMAT PTI	DMAT PTNI	0.689	0.406	0.08288	3.41458	0.000319408	12	0.00416667	*
DMAT PTEC	DMAT PTNI	0.75	0.406	0.1364	2.52199	0.00583458	18	0.00277778	N.S.
DPAT MTI	DPAT MTNI	0.631	0.237	0.1413	2.78839	0.00264851	16	0.003125	*
DPAT MTEC	DPAT MTNI	0.333	0.237	0.2274	0.422164	0.336453	38	0.00131579	N.S.
DPAT PTI	DPAT PTNI	0.679	0.293	0.0965	4	<0.0001	10	0.005	*
DPAT PTEC	DPAT PTNI	0.5	0.293	0.3286	0.629945	0.264365	37	0.00135135	N.S.
DMAT PTEC	DPAT PTEC	0.75	-0.255	0.1364	7.36804	<0.0001	4	0.0125	*
1 – Significance determined after correcting for multiple comparisons using the Holm procedure for the Bonferroni correction.
